# Supplementary material for: (6,6-Dimethyl-1-phenyl-6,7-di­hydro-5H-pyrrolizin-2-yl)(thio­phen-2-yl)methanone
Source: Acta Crystallogr Sect E Struct Rep Online. 2013 Sep 7;69(Pt 10):o1513. doi: 10.1107/S1600536813023489 (PMC3790383; doi:10.1107/S1600536813023489)
Supplement: Supplementary file 1 [file e-69-o1513-sup1.cif]

##############################################################################
#                                                                            #
# This CIF contains the data in a paper accepted for publication in          #
# Acta Crystallographica Section E. It conforms to the requirements of       #
# Notes for Authors for Acta Crystallographica Section E, and has been       #
# peer reviewed under the auspices of the IUCr Commission on Journals.       #
#                                                                            #
# Full details of the Crystallographic Information File format               #
# are given in the paper "The Crystallographic Information File (CIF):       #
# a New Standard Archive File for Crystallography" by S. R. Hall, F. H.      #
# Allen and I. D. Brown [Acta Cryst. (1991), A47, 655-685].                  #
#                                                                            #
# The current version of the core CIF dictionary is obtainable from          #
# ftp://ftp.iucr.org/pub/cif_core.dic.                                       #
#                                                                            #
# Software is freely available for graphical display of the structure(s)     #
# in this CIF. For information consult the CIF software page                 #
# http://www.iucr.org/resources/cif/software.                                #
#                                                                            #
# This file may be used for bona fide research purposes within the           #
# scientific community so long as proper attribution is given to the journal # 
# article from which it was obtained.                                        #
#                                                                            #
##############################################################################
data_I
_audit_creation_method     SHELXL-97
_chemical_name_systematic
;\
(6,6-Dimethyl-1-phenyl-6,7-dihydro-5<i>H</i>-pyrrolizin-2-yl)(thiophen-\
2-yl)methanone
;
_chemical_name_common     ?
_chemical_formula_moiety     'C20 H19 N O S'
_chemical_formula_sum     'C20 H19 N O S'
_chemical_formula_iupac     'C20 H19 N O S'
_chemical_formula_weight     321.42
_chemical_melting_point     ?
_symmetry_cell_setting     orthorhombic
_symmetry_space_group_name_H-M     'P b c a'
_symmetry_space_group_name_Hall     '-P 2ac 2ab'
loop_
    _symmetry_equiv_pos_as_xyz
    'x, y, z'
    '-x+1/2, -y, z+1/2'
    'x+1/2, -y+1/2, -z'
    '-x, y+1/2, -z+1/2'
    '-x, -y, -z'
    'x-1/2, y, -z-1/2'
    '-x-1/2, y-1/2, z'
    'x, -y-1/2, z-1/2'
_cell_length_a     16.251(3)
_cell_length_b     10.473(2)
_cell_length_c     19.973(4)
_cell_angle_alpha     90.00
_cell_angle_beta     90.00
_cell_angle_gamma     90.00
_cell_volume     3399.3(11)
_cell_formula_units_Z     8
_cell_measurement_reflns_used     17698
_cell_measurement_theta_min     3.08
_cell_measurement_theta_max     27.52
_cell_measurement_temperature     296(2)
_exptl_crystal_description     prismatic
_exptl_crystal_colour     colorless
_exptl_crystal_size_max     0.22
_exptl_crystal_size_mid     0.19
_exptl_crystal_size_min     0.12
_exptl_crystal_density_diffrn     1.256
_exptl_crystal_density_meas     ?
_exptl_crystal_density_method     'not measured'
_exptl_crystal_F_000     1360
_exptl_absorpt_coefficient_mu     0.194
_exptl_absorpt_correction_type     none
_exptl_absorpt_process_details     ?
_exptl_absorpt_correction_T_min     ?
_exptl_absorpt_correction_T_max     ?
_exptl_special_details     ?
_diffrn_ambient_temperature     296(2)
_diffrn_radiation_type     MoK\a
_diffrn_radiation_wavelength     0.71073
_diffrn_radiation_source     'fine-focus sealed tube'
_diffrn_radiation_monochromator     graphite
_diffrn_measurement_device_type     'Bruker APEXII CCD'
_diffrn_measurement_method     '\f and \w scans'
_diffrn_detector_area_resol_mean     ?
_diffrn_reflns_number     30107
_diffrn_reflns_av_R_equivalents     0.0698
_diffrn_reflns_av_sigmaI/netI     0.0511
_diffrn_reflns_theta_min     3.08
_diffrn_reflns_theta_max     27.48
_diffrn_reflns_theta_full     27.48
_diffrn_measured_fraction_theta_max     0.999
_diffrn_measured_fraction_theta_full     0.999
_diffrn_reflns_limit_h_min     -21
_diffrn_reflns_limit_h_max     20
_diffrn_reflns_limit_k_min     -13
_diffrn_reflns_limit_k_max     13
_diffrn_reflns_limit_l_min     -25
_diffrn_reflns_limit_l_max     25
_diffrn_standards_number     0
_diffrn_standards_interval_count     .
_diffrn_standards_interval_time     .
_diffrn_standards_decay_%     ?
_refine_special_details
;
Refinement of <i>F</i>^2^ against ALL reflections. The weighted <i>R</i>-factor
<i>wR</i> and goodness of fit <i>S</i> are based on <i>F</i>^2^, conventional
<i>R</i>-factors <i>R</i> are based on <i>F</i>, with <i>F</i> set to zero for
negative <i>F</i>^2^. The threshold expression of <i>F</i>^2^ >
\s(<i>F</i>^2^) is used only for calculating <i>R</i>-factors(gt) <i>etc</i>.
and is not relevant to the choice of reflections for refinement.
<i>R</i>-factors based on <i>F</i>^2^ are statistically about twice as large
as those based on <i>F</i>, and <i>R</i>- factors based on ALL data will be
even larger.
;
_reflns_number_total     3894
_reflns_number_gt     2743
_reflns_threshold_expression     I>2\s(I)
_refine_ls_structure_factor_coef     Fsqd
_refine_ls_matrix_type     full
_refine_ls_R_factor_all     0.0698
_refine_ls_R_factor_gt     0.0462
_refine_ls_wR_factor_gt     0.1194
_refine_ls_wR_factor_ref     0.1314
_refine_ls_goodness_of_fit_ref     1.032
_refine_ls_restrained_S_all     1.032
_refine_ls_number_reflns     3894
_refine_ls_number_parameters     209
_refine_ls_number_restraints     0
_refine_ls_hydrogen_treatment     constr
_refine_ls_weighting_scheme     calc
_refine_ls_weighting_details
         'calc w=1/[\s^2^(Fo^2^)+(0.0601P)^2^+0.6291P] where P=(Fo^2^+2Fc^2^)/3'
_atom_sites_solution_hydrogens     geom
_atom_sites_solution_primary     direct
_atom_sites_solution_secondary     difmap
_refine_ls_shift/su_max     0.001
_refine_ls_shift/su_mean     0.000
_refine_diff_density_max     0.195
_refine_diff_density_min     -0.248
_refine_ls_extinction_method     'SHELXL97 (Sheldrick, 2008)'
_refine_ls_extinction_coef     0.0049(11)
_refine_ls_extinction_expression
                                  'Fc^*^=kFc[1+0.001xFc^2^\l^3^/sin(2\q)]^-1/4^'
loop_
    _atom_type_symbol
    _atom_type_description
    _atom_type_scat_dispersion_real
    _atom_type_scat_dispersion_imag
    _atom_type_scat_source
    'C' 'C' 0.0033 0.0016
                         'International Tables Vol C Tables 4.2.6.8 and 6.1.1.4'
    'N' 'N' 0.0061 0.0033
                         'International Tables Vol C Tables 4.2.6.8 and 6.1.1.4'
    'O' 'O' 0.0106 0.0060
                         'International Tables Vol C Tables 4.2.6.8 and 6.1.1.4'
    'S' 'S' 0.1246 0.1234
                         'International Tables Vol C Tables 4.2.6.8 and 6.1.1.4'
    'H' 'H' 0.0000 0.0000
                         'International Tables Vol C Tables 4.2.6.8 and 6.1.1.4'
_computing_data_collection     'APEX2 (Bruker, 2009)'
_computing_cell_refinement     'SAINT (Bruker, 2009)'
_computing_data_reduction     'SAINT (Bruker, 2009)'
_computing_structure_solution     'SHELXS97 (Sheldrick, 2008)'
_computing_structure_refinement     'SHELXL97 (Sheldrick, 2008)'
_computing_molecular_graphics     'SHELXTL (Sheldrick, 2008)'
_computing_publication_material     'SHELXTL (Sheldrick, 2008)'
loop_
    _atom_site_type_symbol
    _atom_site_label
    _atom_site_fract_x
    _atom_site_fract_y
    _atom_site_fract_z
    _atom_site_U_iso_or_equiv
    _atom_site_adp_type
    _atom_site_calc_flag
    _atom_site_refinement_flags
    _atom_site_occupancy
    _atom_site_symmetry_multiplicity
    _atom_site_disorder_assembly
    _atom_site_disorder_group
    S S1 0.20601(3) 0.94554(5) 0.16441(3) 0.0689(2) Uani d . 1 1 . .
    N N4 0.05241(9) 0.72368(14) -0.07701(7) 0.0509(4) Uani d . 1 1 . .
    O O1 0.06950(8) 0.76239(12) 0.14671(6) 0.0612(4) Uani d . 1 1 . .
    C C1 -0.06376(11) 0.60225(16) -0.10279(8) 0.0492(4) Uani d . 1 1 . .
    H H1A -0.1219 0.6232 -0.1019 0.059 Uiso calc R 1 1 . .
    H H1B -0.0573 0.5108 -0.0971 0.059 Uiso calc R 1 1 . .
    C C2 -0.02331(12) 0.64795(16) -0.16906(8) 0.0494(4) Uani d . 1 1 . .
    C C3 0.06294(12) 0.6923(2) -0.14784(9) 0.0597(5) Uani d . 1 1 . .
    H H3A 0.1031 0.6247 -0.1537 0.072 Uiso calc R 1 1 . .
    H H3B 0.0801 0.7665 -0.1733 0.072 Uiso calc R 1 1 . .
    C C5 0.09527(12) 0.78755(17) -0.02986(9) 0.0542(4) Uani d . 1 1 . .
    H H5A 0.1451 0.8294 -0.0361 0.065 Uiso calc R 1 1 . .
    C C6 0.05165(10) 0.77953(16) 0.02961(8) 0.0471(4) Uani d . 1 1 . .
    C C7 -0.02153(10) 0.70597(15) 0.01645(8) 0.0434(4) Uani d . 1 1 . .
    C C8 -0.01806(10) 0.67366(15) -0.05008(8) 0.0442(4) Uani d . 1 1 . .
    C C9 0.08533(11) 0.81958(16) 0.09447(9) 0.0484(4) Uani d . 1 1 . .
    C C10 0.14245(11) 0.92911(17) 0.09620(9) 0.0524(4) Uani d . 1 1 . .
    C C11 0.15343(13) 1.02868(18) 0.05123(10) 0.0645(5) Uani d . 1 1 . .
    H H11A 0.1237 1.0383 0.0117 0.077 Uiso calc R 1 1 . .
    C C12 0.21582(15) 1.1140(2) 0.07320(14) 0.0796(7) Uani d . 1 1 . .
    H H12A 0.2320 1.1860 0.0493 0.096 Uiso calc R 1 1 . .
    C C13 0.24891(14) 1.0797(2) 0.13224(15) 0.0806(7) Uani d . 1 1 . .
    H H13A 0.2909 1.1248 0.1532 0.097 Uiso calc R 1 1 . .
    C C14 -0.09238(10) 0.67833(16) 0.06018(8) 0.0461(4) Uani d . 1 1 . .
    C C15 -0.13925(11) 0.56785(18) 0.04985(9) 0.0569(5) Uani d . 1 1 . .
    H H15A -0.1243 0.5113 0.0161 0.068 Uiso calc R 1 1 . .
    C C16 -0.20727(12) 0.5415(2) 0.08900(11) 0.0722(6) Uani d . 1 1 . .
    H H16A -0.2377 0.4678 0.0813 0.087 Uiso calc R 1 1 . .
    C C17 -0.22995(12) 0.6230(3) 0.13876(11) 0.0808(8) Uani d . 1 1 . .
    H H17A -0.2751 0.6039 0.1656 0.097 Uiso calc R 1 1 . .
    C C18 -0.18603(13) 0.7339(3) 0.14950(10) 0.0761(7) Uani d . 1 1 . .
    H H18A -0.2025 0.7903 0.1829 0.091 Uiso calc R 1 1 . .
    C C19 -0.11707(11) 0.7617(2) 0.11052(9) 0.0592(5) Uani d . 1 1 . .
    H H19A -0.0875 0.8363 0.1182 0.071 Uiso calc R 1 1 . .
    C C20 -0.01924(18) 0.5406(2) -0.22061(11) 0.0838(7) Uani d . 1 1 . .
    H H20A 0.0061 0.5718 -0.2609 0.126 Uiso calc R 1 1 . .
    H H20B -0.0739 0.5114 -0.2305 0.126 Uiso calc R 1 1 . .
    H H20C 0.0127 0.4712 -0.2030 0.126 Uiso calc R 1 1 . .
    C C21 -0.07040(13) 0.76133(19) -0.19715(10) 0.0665(5) Uani d . 1 1 . .
    H H21A -0.0450 0.7890 -0.2380 0.100 Uiso calc R 1 1 . .
    H H21B -0.0697 0.8299 -0.1653 0.100 Uiso calc R 1 1 . .
    H H21C -0.1263 0.7367 -0.2059 0.100 Uiso calc R 1 1 . .
loop_
    _atom_site_aniso_label
    _atom_site_aniso_U_11
    _atom_site_aniso_U_22
    _atom_site_aniso_U_33
    _atom_site_aniso_U_12
    _atom_site_aniso_U_13
    _atom_site_aniso_U_23
    S1 0.0568(3) 0.0595(3) 0.0903(4) 0.0037(2) -0.0164(3) -0.0125(3)
    N4 0.0503(8) 0.0583(9) 0.0442(8) -0.0047(7) 0.0079(6) 0.0023(7)
    O1 0.0671(9) 0.0656(8) 0.0510(7) -0.0096(7) -0.0037(6) 0.0062(6)
    C1 0.0562(10) 0.0472(9) 0.0441(9) -0.0030(8) 0.0003(7) 0.0017(7)
    C2 0.0630(11) 0.0439(9) 0.0412(9) 0.0014(8) 0.0037(8) 0.0021(7)
    C3 0.0573(11) 0.0773(13) 0.0446(10) 0.0031(10) 0.0102(8) 0.0047(9)
    C5 0.0503(10) 0.0589(10) 0.0534(10) -0.0108(8) 0.0017(8) 0.0029(8)
    C6 0.0488(9) 0.0461(9) 0.0464(9) -0.0030(7) 0.0019(7) 0.0029(7)
    C7 0.0457(9) 0.0418(8) 0.0427(8) 0.0019(7) 0.0032(7) 0.0047(7)
    C8 0.0457(9) 0.0434(8) 0.0436(9) -0.0001(7) 0.0033(7) 0.0055(7)
    C9 0.0477(9) 0.0484(9) 0.0491(10) 0.0014(8) 0.0009(8) -0.0011(8)
    C10 0.0477(10) 0.0490(9) 0.0605(11) 0.0021(8) 0.0036(8) -0.0086(8)
    C11 0.0735(13) 0.0483(10) 0.0716(13) -0.0088(9) 0.0124(10) -0.0058(9)
    C12 0.0830(16) 0.0533(12) 0.1026(18) -0.0138(11) 0.0246(14) -0.0115(12)
    C13 0.0539(12) 0.0616(13) 0.126(2) -0.0075(10) 0.0059(14) -0.0283(14)
    C14 0.0432(9) 0.0569(10) 0.0382(8) 0.0063(8) -0.0021(7) 0.0100(7)
    C15 0.0527(10) 0.0629(11) 0.0552(10) -0.0034(9) 0.0019(8) 0.0143(9)
    C16 0.0492(11) 0.0956(16) 0.0717(13) -0.0099(11) 0.0008(10) 0.0301(12)
    C17 0.0427(11) 0.139(2) 0.0613(13) 0.0102(14) 0.0061(9) 0.0335(15)
    C18 0.0584(12) 0.126(2) 0.0443(11) 0.0307(14) 0.0038(9) 0.0037(12)
    C19 0.0518(10) 0.0795(13) 0.0463(10) 0.0127(10) -0.0005(8) -0.0003(9)
    C20 0.130(2) 0.0623(13) 0.0588(12) -0.0102(13) 0.0248(13) -0.0127(10)
    C21 0.0714(13) 0.0656(12) 0.0625(12) 0.0036(10) -0.0002(10) 0.0190(10)
_geom_special_details
;
All e.s.d.'s (except the e.s.d. in the dihedral angle between two l.s. planes)
are estimated using the full covariance matrix. The cell e.s.d.'s are taken
into account individually in the estimation of e.s.d.'s in distances, angles
and torsion angles; correlations between e.s.d.'s in cell parameters are only
used when they are defined by crystal symmetry. An approximate (isotropic)
treatment of cell e.s.d.'s is used for estimating e.s.d.'s involving l.s.
planes.
;
loop_
    _geom_bond_atom_site_label_1
    _geom_bond_atom_site_label_2
    _geom_bond_site_symmetry_2
    _geom_bond_distance
    _geom_bond_publ_flag
    S1 C13 . 1.695(3) ?
    S1 C10 . 1.7182(19) ?
    N4 C5 . 1.349(2) ?
    N4 C8 . 1.370(2) ?
    N4 C3 . 1.462(2) ?
    O1 C9 . 1.230(2) ?
    C1 C8 . 1.490(2) ?
    C1 C2 . 1.553(2) ?
    C1 H1A . 0.9700 ?
    C1 H1B . 0.9700 ?
    C2 C21 . 1.520(2) ?
    C2 C20 . 1.526(2) ?
    C2 C3 . 1.536(3) ?
    C3 H3A . 0.9700 ?
    C3 H3B . 0.9700 ?
    C5 C6 . 1.386(2) ?
    C5 H5A . 0.9300 ?
    C6 C7 . 1.441(2) ?
    C6 C9 . 1.468(2) ?
    C7 C8 . 1.372(2) ?
    C7 C14 . 1.474(2) ?
    C9 C10 . 1.476(2) ?
    C10 C11 . 1.388(3) ?
    C11 C12 . 1.421(3) ?
    C11 H11A . 0.9300 ?
    C12 C13 . 1.345(3) ?
    C12 H12A . 0.9300 ?
    C13 H13A . 0.9300 ?
    C14 C19 . 1.391(3) ?
    C14 C15 . 1.401(3) ?
    C15 C16 . 1.382(3) ?
    C15 H15A . 0.9300 ?
    C16 C17 . 1.361(3) ?
    C16 H16A . 0.9300 ?
    C17 C18 . 1.380(4) ?
    C17 H17A . 0.9300 ?
    C18 C19 . 1.395(3) ?
    C18 H18A . 0.9300 ?
    C19 H19A . 0.9300 ?
    C20 H20A . 0.9600 ?
    C20 H20B . 0.9600 ?
    C20 H20C . 0.9600 ?
    C21 H21A . 0.9600 ?
    C21 H21B . 0.9600 ?
    C21 H21C . 0.9600 ?
loop_
    _geom_angle_atom_site_label_1
    _geom_angle_atom_site_label_2
    _geom_angle_atom_site_label_3
    _geom_angle_site_symmetry_1
    _geom_angle_site_symmetry_3
    _geom_angle
    _geom_angle_publ_flag
    C13 S1 C10 . . 91.71(12) ?
    C5 N4 C8 . . 110.32(14) ?
    C5 N4 C3 . . 136.60(15) ?
    C8 N4 C3 . . 113.07(14) ?
    C8 C1 C2 . . 103.68(14) ?
    C8 C1 H1A . . 111.0 ?
    C2 C1 H1A . . 111.0 ?
    C8 C1 H1B . . 111.0 ?
    C2 C1 H1B . . 111.0 ?
    H1A C1 H1B . . 109.0 ?
    C21 C2 C20 . . 110.38(17) ?
    C21 C2 C3 . . 108.98(15) ?
    C20 C2 C3 . . 111.67(17) ?
    C21 C2 C1 . . 110.00(15) ?
    C20 C2 C1 . . 111.50(15) ?
    C3 C2 C1 . . 104.13(13) ?
    N4 C3 C2 . . 103.18(14) ?
    N4 C3 H3A . . 111.1 ?
    C2 C3 H3A . . 111.1 ?
    N4 C3 H3B . . 111.1 ?
    C2 C3 H3B . . 111.1 ?
    H3A C3 H3B . . 109.1 ?
    N4 C5 C6 . . 107.72(15) ?
    N4 C5 H5A . . 126.1 ?
    C6 C5 H5A . . 126.1 ?
    C5 C6 C7 . . 107.35(15) ?
    C5 C6 C9 . . 123.27(16) ?
    C7 C6 C9 . . 128.43(15) ?
    C8 C7 C6 . . 105.94(14) ?
    C8 C7 C14 . . 123.88(15) ?
    C6 C7 C14 . . 129.90(15) ?
    N4 C8 C7 . . 108.68(15) ?
    N4 C8 C1 . . 109.35(14) ?
    C7 C8 C1 . . 141.97(15) ?
    O1 C9 C6 . . 122.11(16) ?
    O1 C9 C10 . . 119.34(16) ?
    C6 C9 C10 . . 118.51(15) ?
    C11 C10 C9 . . 130.52(17) ?
    C11 C10 S1 . . 111.14(14) ?
    C9 C10 S1 . . 118.32(13) ?
    C10 C11 C12 . . 111.4(2) ?
    C10 C11 H11A . . 124.3 ?
    C12 C11 H11A . . 124.3 ?
    C13 C12 C11 . . 112.8(2) ?
    C13 C12 H12A . . 123.6 ?
    C11 C12 H12A . . 123.6 ?
    C12 C13 S1 . . 112.92(18) ?
    C12 C13 H13A . . 123.5 ?
    S1 C13 H13A . . 123.5 ?
    C19 C14 C15 . . 117.93(17) ?
    C19 C14 C7 . . 122.04(16) ?
    C15 C14 C7 . . 119.98(15) ?
    C16 C15 C14 . . 121.1(2) ?
    C16 C15 H15A . . 119.5 ?
    C14 C15 H15A . . 119.5 ?
    C17 C16 C15 . . 120.3(2) ?
    C17 C16 H16A . . 119.8 ?
    C15 C16 H16A . . 119.8 ?
    C16 C17 C18 . . 120.1(2) ?
    C16 C17 H17A . . 120.0 ?
    C18 C17 H17A . . 120.0 ?
    C17 C18 C19 . . 120.3(2) ?
    C17 C18 H18A . . 119.9 ?
    C19 C18 H18A . . 119.9 ?
    C14 C19 C18 . . 120.3(2) ?
    C14 C19 H19A . . 119.9 ?
    C18 C19 H19A . . 119.9 ?
    C2 C20 H20A . . 109.5 ?
    C2 C20 H20B . . 109.5 ?
    H20A C20 H20B . . 109.5 ?
    C2 C20 H20C . . 109.5 ?
    H20A C20 H20C . . 109.5 ?
    H20B C20 H20C . . 109.5 ?
    C2 C21 H21A . . 109.5 ?
    C2 C21 H21B . . 109.5 ?
    H21A C21 H21B . . 109.5 ?
    C2 C21 H21C . . 109.5 ?
    H21A C21 H21C . . 109.5 ?
    H21B C21 H21C . . 109.5 ?
loop_
    _geom_torsion_atom_site_label_1
    _geom_torsion_atom_site_label_2
    _geom_torsion_atom_site_label_3
    _geom_torsion_atom_site_label_4
    _geom_torsion_site_symmetry_1
    _geom_torsion_site_symmetry_2
    _geom_torsion_site_symmetry_3
    _geom_torsion_site_symmetry_4
    _geom_torsion
    _geom_torsion_publ_flag
    C8 C1 C2 C21 . . . . -92.43(17) ?
    C8 C1 C2 C20 . . . . 144.77(18) ?
    C8 C1 C2 C3 . . . . 24.22(18) ?
    C5 N4 C3 C2 . . . . -165.6(2) ?
    C8 N4 C3 C2 . . . . 16.3(2) ?
    C21 C2 C3 N4 . . . . 92.99(17) ?
    C20 C2 C3 N4 . . . . -144.81(16) ?
    C1 C2 C3 N4 . . . . -24.36(18) ?
    C8 N4 C5 C6 . . . . -0.2(2) ?
    C3 N4 C5 C6 . . . . -178.29(19) ?
    N4 C5 C6 C7 . . . . 0.1(2) ?
    N4 C5 C6 C9 . . . . 169.72(16) ?
    C5 C6 C7 C8 . . . . 0.02(19) ?
    C9 C6 C7 C8 . . . . -168.92(17) ?
    C5 C6 C7 C14 . . . . -173.97(16) ?
    C9 C6 C7 C14 . . . . 17.1(3) ?
    C5 N4 C8 C7 . . . . 0.2(2) ?
    C3 N4 C8 C7 . . . . 178.78(15) ?
    C5 N4 C8 C1 . . . . -179.28(15) ?
    C3 N4 C8 C1 . . . . -0.7(2) ?
    C6 C7 C8 N4 . . . . -0.11(18) ?
    C14 C7 C8 N4 . . . . 174.33(14) ?
    C6 C7 C8 C1 . . . . 179.0(2) ?
    C14 C7 C8 C1 . . . . -6.5(3) ?
    C2 C1 C8 N4 . . . . -15.16(18) ?
    C2 C1 C8 C7 . . . . 165.7(2) ?
    C5 C6 C9 O1 . . . . -143.84(19) ?
    C7 C6 C9 O1 . . . . 23.5(3) ?
    C5 C6 C9 C10 . . . . 33.8(3) ?
    C7 C6 C9 C10 . . . . -158.85(16) ?
    O1 C9 C10 C11 . . . . -160.14(19) ?
    C6 C9 C10 C11 . . . . 22.1(3) ?
    O1 C9 C10 S1 . . . . 17.9(2) ?
    C6 C9 C10 S1 . . . . -159.86(13) ?
    C13 S1 C10 C11 . . . . -1.90(15) ?
    C13 S1 C10 C9 . . . . 179.73(15) ?
    C9 C10 C11 C12 . . . . 179.87(18) ?
    S1 C10 C11 C12 . . . . 1.8(2) ?
    C10 C11 C12 C13 . . . . -0.6(3) ?
    C11 C12 C13 S1 . . . . -0.8(3) ?
    C10 S1 C13 C12 . . . . 1.57(19) ?
    C8 C7 C14 C19 . . . . -144.22(17) ?
    C6 C7 C14 C19 . . . . 28.8(3) ?
    C8 C7 C14 C15 . . . . 33.1(2) ?
    C6 C7 C14 C15 . . . . -153.90(17) ?
    C19 C14 C15 C16 . . . . -0.8(3) ?
    C7 C14 C15 C16 . . . . -178.23(16) ?
    C14 C15 C16 C17 . . . . -0.2(3) ?
    C15 C16 C17 C18 . . . . 1.4(3) ?
    C16 C17 C18 C19 . . . . -1.5(3) ?
    C15 C14 C19 C18 . . . . 0.7(3) ?
    C7 C14 C19 C18 . . . . 178.01(16) ?
    C17 C18 C19 C14 . . . . 0.5(3) ?
loop_
    _geom_hbond_atom_site_label_D
    _geom_hbond_atom_site_label_H
    _geom_hbond_atom_site_label_A
    _geom_hbond_site_symmetry_A
    _geom_hbond_distance_DH
    _geom_hbond_distance_HA
    _geom_hbond_distance_DA
    _geom_hbond_angle_DHA
    _geom_hbond_publ_flag
    C13 H13A O1 7_665 0.93 2.69 3.529(3) 150.4 yes
data_global
_journal_date_recd_electronic     2013-08-07
_journal_date_accepted     2013-08-21
_journal_name_full     'Acta Crystallographica, Section E'
_journal_year     2013
_journal_volume     69
_journal_issue     10
_journal_page_first     o1513
_journal_page_last     o1513
_journal_paper_category     QO
_journal_paper_doi     10.1107/S1600536813023489
_journal_coeditor_code     PK2493
_publ_contact_author_name     'He Liu'
_publ_contact_author_address
;
Beijing Chao-Yang Hospital Affiliated with Beijing Capital Medical University
Beijing 100020
People's Republic of China
;
_publ_contact_author_email     liuheliuhe@126.com
_publ_contact_author_fax     '86 10 8523 1464'
_publ_contact_author_phone     '86 10 8523 1464'
_publ_section_title
;\
(6,6-Dimethyl-1-phenyl-6,7-dihydro-5<i>H</i>-pyrrolizin-2-yl)(thiophen-2-yl)\
methanone
;
loop_
    _publ_author_name
    _publ_author_address
    'Yu-min Liu'
;
College of Chemical and Pharmaceutical Engineering,
Hebei University of Science and Technology, Shijiazhuan 050016,
People's Republic of China
;
    'Jia-liang Zhong'
;
Shanghai Institute of Pharmaceutical Industry,
Shanghai 200040, People's Republic of China
;
    'Wen-xia Sun'
;
Shanghai Institute of Pharmaceutical Industry,
Shanghai 200040, People's Republic of China
;
    'Fu-li Zhang'
;
Shanghai Institute of Pharmaceutical Industry,
Shanghai 200040, People's Republic of China
;
    'He Liu'
;
Beijing Chao-Yang Hospital Affiliated with Beijing Capital Medical University,
Beijing 100020, People's Republic of China
;
