# Supplementary material for: (6,6-Dimethyl-1-phenyl-6,7-di­hydro-5H-pyrrolizin-2-yl)(thio­phen-2-yl)methanone
Source: Acta Crystallogr Sect E Struct Rep Online. 2013 Sep 7;69(Pt 10):o1513. doi: 10.1107/S1600536813023489 (PMC3790383; doi:10.1107/S1600536813023489)
Supplement: Supplementary file 2 [file e-69-o1513-Isup2.hkl]

# 
# h,k,l, Fc-squared, Fo-squared, sigma(Fo-squared) and status flag 
# 
data_I
_shelx_title '  822 in   Pbca' 
_shelx_refln_list_code          4 
_shelx_F_calc_maximum      308.14 
_exptl_crystal_F_000      1360.00 
_reflns_d_resolution_high  0.7700 
 
loop_ 
 _symmetry_equiv_pos_as_xyz 
 'x, y, z' 
 '-x+1/2, -y, z+1/2' 
 'x+1/2, -y+1/2, -z' 
 '-x, y+1/2, -z+1/2' 
 '-x, -y, -z' 
 'x-1/2, y, -z-1/2' 
 '-x-1/2, y-1/2, z' 
 'x, -y-1/2, z-1/2' 
 
_cell_length_a    16.2510 
_cell_length_b    10.4730 
_cell_length_c    19.9730 
_cell_angle_alpha  90.000 
_cell_angle_beta   90.000 
_cell_angle_gamma  90.000 
 
_shelx_F_squared_multiplier     1.000 
 
loop_ 
 _refln_index_h 
 _refln_index_k 
 _refln_index_l 
 _refln_F_squared_calc 
 _refln_F_squared_meas 
 _refln_F_squared_sigma 
 _refln_observed_status 
   4   0   0     4931.94     4722.75    178.72 o 
   6   0   0    14943.24    14358.16    955.74 o 
   8   0   0     5598.35     5868.64    283.28 o 
  10   0   0      245.24      198.51     11.52 o 
  12   0   0     1022.25     1023.73     60.93 o 
  14   0   0     2139.40     2122.73    181.13 o 
  16   0   0       18.06       26.85     16.71 o 
  18   0   0      166.45      127.42     26.03 o 
  20   0   0       65.75       64.57     25.48 o 
   2   1   0      154.28      145.40      4.80 o 
   4   1   0    11050.31    12069.11    578.12 o 
   6   1   0      104.63       98.41      7.62 o 
   8   1   0      821.84      967.90     59.38 o 
  10   1   0     5141.58     5721.09    378.38 o 
  12   1   0     2177.94     2299.46     83.64 o 
  14   1   0      997.36      924.58     44.88 o 
  16   1   0       32.84       19.19     10.46 o 
  18   1   0      390.11      390.52     29.34 o 
  20   1   0        0.29       12.83     10.82 o 
   0   2   0    22754.39    23627.99   1501.97 o 
   2   2   0    94952.78   116180.13  15542.78 o 
   4   2   0     3603.07     3095.95     92.97 o 
   6   2   0    15672.92    16224.17    954.86 o 
   8   2   0     5040.24     5599.86    212.99 o 
  10   2   0      127.58      110.86      7.22 o 
  12   2   0     1286.76     1335.93     49.29 o 
  14   2   0      791.92      805.40     35.47 o 
  16   2   0      152.74      175.16     14.81 o 
  18   2   0       68.54       74.31     13.81 o 
  20   2   0      112.65      100.22     15.13 o 
   2   3   0     2705.43     2629.43     45.25 o 
   4   3   0    24425.98    27220.00   1802.35 o 
   6   3   0     1006.19     1047.55     23.10 o 
   8   3   0      302.19      270.83      9.72 o 
  10   3   0      483.54      511.29     18.96 o 
  12   3   0     2579.25     2416.76     82.87 o 
  14   3   0       72.27       81.47     10.40 o 
  16   3   0      374.33      359.61     20.22 o 
  18   3   0       12.01       23.61      9.07 o 
  20   3   0        2.26       -1.76      7.63 o 
   0   4   0    13423.50    13149.98    674.63 o 
   2   4   0     5304.96     5254.21    121.96 o 
   4   4   0     3074.55     3573.89     93.63 o 
   6   4   0       51.83       61.19      7.42 o 
   8   4   0     3100.34     3058.48     86.78 o 
  10   4   0        1.11        0.38      3.41 o 
  12   4   0      100.26       81.72      7.11 o 
  14   4   0        2.47        3.49      5.63 o 
  16   4   0      110.20      132.59     13.20 o 
  18   4   0       26.24       25.34     10.16 o 
  20   4   0       21.07       28.71     11.25 o 
   2   5   0      473.53      475.55     16.46 o 
   4   5   0      109.51      152.75      5.52 o 
   6   5   0     7176.77     7239.27    266.33 o 
   8   5   0      936.09      916.08     28.67 o 
  10   5   0      272.96      265.53     15.43 o 
  12   5   0        0.03       10.14      7.14 o 
  14   5   0        7.60       -3.47      4.94 o 
  16   5   0       89.88      105.55      9.01 o 
  18   5   0      118.89      125.04     11.25 o 
   0   6   0     5563.36     5335.01    188.32 o 
   2   6   0     2338.95     2582.37     52.44 o 
   4   6   0      104.95      106.56     12.42 o 
   6   6   0      643.28      564.98     18.21 o 
   8   6   0      374.54      361.62     18.48 o 
  10   6   0      576.23      542.45     23.11 o 
  12   6   0      473.45      489.03     23.42 o 
  14   6   0      142.49      154.61      9.30 o 
  16   6   0      381.96      364.70     19.34 o 
  18   6   0        8.23        9.55      7.32 o 
   2   7   0      103.76      116.72      6.24 o 
   4   7   0      820.92      722.48     22.27 o 
   6   7   0      263.21      209.14     25.68 o 
   8   7   0     1865.34     1750.88     61.79 o 
  10   7   0       53.64       50.06      9.93 o 
  12   7   0      200.99      201.98     12.72 o 
  14   7   0      188.98      198.72     12.86 o 
  16   7   0        1.10        0.09      5.15 o 
  18   7   0        3.36        6.89     17.89 o 
   0   8   0     2195.87     2303.08     70.70 o 
   2   8   0      209.69      170.31      8.10 o 
   4   8   0       77.46       88.88     10.66 o 
   6   8   0      101.62      104.79      8.44 o 
   8   8   0       38.24       32.32      5.52 o 
  10   8   0      282.54      235.71     12.45 o 
  12   8   0       27.33       23.50      7.99 o 
  14   8   0       98.26       95.67     12.26 o 
  16   8   0       91.72       77.29     32.10 o 
   2   9   0      376.17      406.21     21.81 o 
   4   9   0       23.47       17.93      7.55 o 
   6   9   0       21.03       21.30      7.87 o 
   8   9   0        8.88        4.39      9.02 o 
  10   9   0        6.60        5.43      6.25 o 
  12   9   0        2.41        6.04      5.97 o 
  14   9   0        1.95        9.06      8.32 o 
   0  10   0      352.73      358.95     23.31 o 
   2  10   0      270.83      240.05     11.40 o 
   4  10   0        8.85        2.42      4.87 o 
   6  10   0      208.33      250.89     16.74 o 
   8  10   0        0.46        6.86      7.07 o 
  10  10   0      129.09      152.74     22.48 o 
  12  10   0      162.83      202.84     17.38 o 
  14  10   0       36.58       83.52     26.98 o 
   2  11   0       42.03       44.66      7.88 o 
   4  11   0      301.16      310.48     16.56 o 
   6  11   0      102.57      120.48     17.15 o 
   8  11   0       10.27       20.02      9.11 o 
  10  11   0        4.15        6.20      6.42 o 
  12  11   0       14.32       14.82     11.82 o 
   0  12   0       50.12       76.72     23.01 o 
   2  12   0       12.20      -10.81     18.36 o 
   4  12   0       72.25       72.87      9.11 o 
   6  12   0       19.68       39.97      9.64 o 
   8  12   0       41.64       32.39     11.17 o 
   2  13   0      127.76      143.58     30.42 o 
   4  13   0        8.65       -3.29     12.88 o 
   6  13   0       50.52       41.27     18.19 o 
   2   1   1    11105.76    10775.49    252.97 o 
   3   1   1    11654.42    12110.70    361.85 o 
   4   1   1    18016.46    19290.71    773.88 o 
   5   1   1       68.96       65.08      2.82 o 
   6   1   1     2403.37     2141.78     39.69 o 
   7   1   1       56.88       55.27      4.28 o 
   8   1   1     4369.09     4255.11    164.59 o 
   9   1   1        1.05        1.07      2.77 o 
  10   1   1      220.65      196.41      6.40 o 
  11   1   1        0.24        3.94      3.27 o 
  12   1   1      292.94      336.48     13.10 o 
  13   1   1        2.39        7.07      4.75 o 
  14   1   1      215.21      233.87     11.67 o 
  15   1   1        9.46        9.17      5.67 o 
  16   1   1      265.37      281.27     15.75 o 
  17   1   1      102.54       99.87      9.29 o 
  18   1   1      214.85      209.38     14.87 o 
  19   1   1       55.77       37.12      8.24 o 
  20   1   1        1.47       -5.55      7.37 o 
  21   1   1        0.67        4.84      7.40 o 
   0   2   1     9756.15     9518.24    240.78 o 
   1   2   1     9032.25     8789.09    193.33 o 
   2   2   1    16481.32    16805.86    561.75 o 
   3   2   1    11311.42    11233.31    355.26 o 
   4   2   1       34.21       39.69      2.26 o 
   5   2   1      270.95      286.40      9.59 o 
   6   2   1      983.42     1051.08     28.91 o 
   7   2   1      395.90      467.96     10.74 o 
   8   2   1     1563.75     1565.82     28.95 o 
   9   2   1        2.36        1.96      3.04 o 
  10   2   1      285.08      270.84      8.20 o 
  11   2   1      778.93      761.53     18.38 o 
  12   2   1      366.26      360.74     14.13 o 
  13   2   1        3.16        2.53      3.91 o 
  14   2   1      196.57      209.80     10.91 o 
  15   2   1      772.90      783.82     25.14 o 
  16   2   1        1.62       -2.64      5.49 o 
  17   2   1       48.90       31.17      6.36 o 
  18   2   1        7.10        9.46      5.89 o 
  19   2   1       19.10       19.95      7.15 o 
  20   2   1        2.60        3.96      6.93 o 
   1   3   1     3807.14     3917.91     51.97 o 
   2   3   1      130.11      118.05      1.80 o 
   3   3   1     1398.93     1307.94     17.76 o 
   4   3   1     6807.45     6576.04    171.90 o 
   5   3   1     2929.68     2883.95     56.46 o 
   6   3   1        1.06        0.05      1.79 o 
   7   3   1      929.82     1034.34     21.21 o 
   8   3   1       80.70      119.72      4.40 o 
   9   3   1        0.07       -0.09      2.33 o 
  10   3   1      759.54      702.86     15.93 o 
  11   3   1       17.47       26.85      3.71 o 
  12   3   1      294.91      282.59      9.42 o 
  13   3   1        3.44        4.93      3.09 o 
  14   3   1       21.17       22.52      4.63 o 
  15   3   1        5.53        4.57      3.89 o 
  16   3   1      149.36      174.06     10.15 o 
  17   3   1       11.49        8.35      4.63 o 
  18   3   1       47.18       42.23      7.10 o 
  19   3   1        4.41        9.04      7.05 o 
  20   3   1       29.99       28.74      7.41 o 
   0   4   1      352.21      310.69      4.38 o 
   1   4   1      444.16      361.78      4.24 o 
   2   4   1     1716.72     1581.74     17.47 o 
   3   4   1     2735.01     2736.25     44.23 o 
   4   4   1       47.79       42.13      2.55 o 
   5   4   1     1597.68     1951.06     30.67 o 
   6   4   1      929.67      919.91     13.66 o 
   7   4   1      306.36      320.90      6.18 o 
   8   4   1      391.80      351.21     11.48 o 
   9   4   1      142.28      130.67      5.27 o 
  10   4   1     1624.37     1598.52     34.01 o 
  11   4   1        1.67        4.34      3.58 o 
  12   4   1      597.00      575.72     15.21 o 
  13   4   1     3561.40     3572.41     90.04 o 
  14   4   1      189.25      196.81      8.39 o 
  15   4   1       66.70       55.17      5.30 o 
  16   4   1       49.81       54.86      5.76 o 
  17   4   1        2.75        5.74      5.20 o 
  18   4   1       13.87       19.71      5.73 o 
  19   4   1        1.04       -5.81      5.81 o 
  20   4   1       23.69       31.33      7.84 o 
   1   5   1        0.29        2.74      1.06 o 
   2   5   1      674.85      736.19     10.06 o 
   3   5   1      645.44      734.57     14.93 o 
   4   5   1     3082.80     3351.28     58.21 o 
   5   5   1     3322.02     3320.87     65.08 o 
   6   5   1      498.61      499.56     10.58 o 
   7   5   1      111.95      114.07      5.43 o 
   8   5   1        6.31        6.30      3.04 o 
   9   5   1      262.39      287.34     11.38 o 
  10   5   1      851.04      799.50     19.89 o 
  11   5   1        0.93       -1.26      2.86 o 
  12   5   1       77.33       67.14      4.67 o 
  13   5   1       80.29       89.83      5.50 o 
  14   5   1       55.28       52.58      5.42 o 
  15   5   1        8.68        8.52      3.68 o 
  16   5   1        0.36       -2.97      4.09 o 
  17   5   1       35.63       33.70      6.12 o 
  18   5   1        3.50        0.95      4.71 o 
  19   5   1        8.60        3.44      5.12 o 
   0   6   1     3323.12     3081.62     59.99 o 
   1   6   1     2068.77     2043.42     26.30 o 
   2   6   1      494.65      437.32      7.93 o 
   3   6   1       15.00       10.11      2.13 o 
   4   6   1      734.22      629.40     15.90 o 
   5   6   1      156.51      154.52      3.95 o 
   6   6   1       63.75       45.23      9.11 o 
   7   6   1       41.29       70.75      4.25 o 
   8   6   1      276.18      276.10     12.01 o 
   9   6   1      407.54      451.79     11.09 o 
  10   6   1      123.10      144.45      5.89 o 
  11   6   1     1135.41     1167.59     33.63 o 
  12   6   1      329.20      296.89      8.82 o 
  13   6   1        2.00        1.96      3.26 o 
  14   6   1      150.90      166.28      7.72 o 
  15   6   1      295.49      300.43     11.51 o 
  16   6   1        1.72       -0.17      3.94 o 
  17   6   1        4.93       -3.54      3.86 o 
  18   6   1       19.02       19.76      7.30 o 
   1   7   1      169.67      175.97      4.44 o 
   2   7   1     1328.59     1402.35     26.23 o 
   3   7   1      124.29      132.02      4.07 o 
   4   7   1        4.02        4.11      2.37 o 
   5   7   1       58.71       57.50      3.16 o 
   6   7   1     1345.53     1309.49     29.46 o 
   7   7   1      239.96      227.15      6.22 o 
   8   7   1        0.38        3.92      2.61 o 
   9   7   1      130.59      126.16      4.81 o 
  10   7   1       13.10        4.77      2.34 o 
  11   7   1        8.33       10.92      2.85 o 
  12   7   1       11.03       12.68      3.58 o 
  13   7   1        4.61        6.35      3.60 o 
  14   7   1      102.78      109.03      7.36 o 
  15   7   1        1.63        1.26      4.00 o 
  16   7   1      164.75      167.12     13.39 o 
  17   7   1        5.77       -4.58      5.88 o 
  18   7   1        5.11        9.18      8.78 o 
   0   8   1      259.47      255.23      8.04 o 
   1   8   1        9.95        5.09      2.21 o 
   2   8   1       54.14       71.92      3.85 o 
   3   8   1      539.14      560.62     11.86 o 
   4   8   1      676.85      660.84     13.24 o 
   5   8   1      157.32      161.03      5.69 o 
   6   8   1       54.74       63.03      4.96 o 
   7   8   1       35.71       25.66      3.05 o 
   8   8   1      106.07      106.38      7.77 o 
   9   8   1       24.46       24.69      2.66 o 
  10   8   1      172.57      170.08      7.09 o 
  11   8   1      176.80      153.58      7.58 o 
  12   8   1        0.32        3.22      3.00 o 
  13   8   1        2.32        1.23      3.73 o 
  14   8   1        3.60        3.37      3.76 o 
  15   8   1        1.03        5.21      4.20 o 
  16   8   1       16.20       16.38      6.75 o 
  17   8   1        0.05       -9.76     11.31 o 
   1   9   1       50.41       43.25      4.83 o 
   2   9   1      169.54      170.70      7.82 o 
   3   9   1       58.94       63.93      4.68 o 
   4   9   1      568.33      586.54     15.05 o 
   5   9   1       85.31       86.34      5.69 o 
   6   9   1        0.08        0.87      1.40 o 
   7   9   1       33.79       45.65      5.10 o 
   8   9   1      384.13      368.33     12.70 o 
   9   9   1       39.46       45.31      5.28 o 
  10   9   1        0.55        3.14      2.05 o 
  11   9   1        7.04       22.85      5.22 o 
  12   9   1        1.96        4.89      4.55 o 
  13   9   1        0.02        1.35      4.26 o 
  14   9   1       29.87       27.07      6.41 o 
  15   9   1       51.38       46.35      9.51 o 
   0  10   1       26.61       49.99     13.18 o 
   1  10   1      200.27      212.06      9.03 o 
   2  10   1       66.28       73.99      5.37 o 
   3  10   1       84.58       90.73      6.03 o 
   4  10   1        8.18        8.36      3.97 o 
   5  10   1      182.47      178.90      9.80 o 
   6  10   1       37.21       32.33      4.77 o 
   7  10   1        0.68        4.15      4.42 o 
   8  10   1       25.62       24.95      5.01 o 
   9  10   1        5.67        1.96      4.38 o 
  10  10   1       44.91       41.15      6.38 o 
  11  10   1        5.61        4.70      4.41 o 
  12  10   1        3.36        7.77      4.50 o 
  13  10   1        0.92        8.27      6.89 o 
  14  10   1       24.84       30.55     10.16 o 
   1  11   1      139.32      147.64     16.49 o 
   2  11   1       27.46       33.26      5.90 o 
   3  11   1        4.00        5.78      4.06 o 
   4  11   1       74.03       89.53      6.70 o 
   5  11   1        0.01       -0.41      4.88 o 
   6  11   1      180.45      199.78      9.45 o 
   7  11   1       34.31       45.24      6.76 o 
   8  11   1       30.71       40.17      6.29 o 
   9  11   1        0.50        0.50      4.29 o 
  10  11   1        1.70        4.89      4.70 o 
  11  11   1        0.03       -1.70      4.52 o 
  12  11   1       20.30       22.59      6.90 o 
   0  12   1      123.19      181.94     30.42 o 
   1  12   1       83.36       71.96      9.67 o 
   2  12   1       35.21       49.40     13.22 o 
   3  12   1       52.39       76.81     15.39 o 
   4  12   1       17.49       21.19      6.24 o 
   5  12   1       51.84       45.52      6.87 o 
   6  12   1       28.49       31.11      6.21 o 
   7  12   1       16.26       23.13      6.45 o 
   8  12   1        1.04        1.47      4.93 o 
   9  12   1       15.80       10.40      5.35 o 
   1  13   1        7.54       17.27     13.05 o 
   2  13   1        0.27       10.44      8.76 o 
   3  13   1       14.82       16.79     10.34 o 
   4  13   1       10.45       31.47     16.09 o 
   5  13   1       15.43        7.69     10.55 o 
   6  13   1        2.60       -0.94     11.74 o 
   2   0   2     2783.59     2866.40    127.34 o 
   3   0   2       11.46       27.08      2.03 o 
   4   0   2     9964.13     9807.46    367.79 o 
   5   0   2     7127.70     7134.29    237.34 o 
   6   0   2       30.28       34.18      3.68 o 
   7   0   2     1830.49     1902.65     43.88 o 
   8   0   2     1696.52     1636.68     37.95 o 
   9   0   2       29.79        7.11      3.48 o 
  10   0   2      642.89      621.38     18.49 o 
  11   0   2       80.93       95.95      8.68 o 
  12   0   2       17.39       26.72      7.43 o 
  13   0   2      273.24      281.78     13.33 o 
  14   0   2       19.51       16.04      6.84 o 
  15   0   2     1011.78     1009.55     92.84 o 
  16   0   2      216.72      212.49     25.76 o 
  17   0   2      269.60      276.35     29.74 o 
  18   0   2        3.48       -5.38     11.86 o 
  19   0   2       32.40       24.40      8.93 o 
  20   0   2       19.39       29.84      8.39 o 
  21   0   2       78.74       30.57     12.69 o 
   1   1   2       13.24        3.19      0.74 o 
   2   1   2      968.61      854.83      9.64 o 
   3   1   2    25023.08    23660.77    833.34 o 
   4   1   2     4489.83     4382.46     71.57 o 
   5   1   2      149.49      210.86      6.26 o 
   6   1   2       22.66       29.24      2.11 o 
   7   1   2      564.84      577.21      9.00 o 
   8   1   2        4.82        5.20      2.35 o 
   9   1   2     1449.68     1472.28     25.85 o 
  10   1   2      919.15     1035.01     19.52 o 
  11   1   2      356.78      436.04     15.26 o 
  12   1   2      263.64      291.09     11.00 o 
  13   1   2        4.99        2.22      4.26 o 
  14   1   2      140.24      142.69      8.46 o 
  15   1   2        3.99        3.71      4.42 o 
  16   1   2      316.03      326.94     14.71 o 
  17   1   2       64.87       42.15      7.84 o 
  18   1   2       18.88       13.89      5.74 o 
  19   1   2       24.13       26.34      6.74 o 
  20   1   2       25.24       19.52      8.81 o 
   0   2   2     6935.20     6671.19    175.48 o 
   1   2   2    18393.11    19172.21    686.73 o 
   2   2   2    11003.78    11049.54    258.78 o 
   3   2   2      674.09      627.73     12.55 o 
   4   2   2     8217.53     8189.52    174.15 o 
   5   2   2      799.84      905.81     12.29 o 
   6   2   2       98.03      110.23      3.47 o 
   7   2   2      181.96      184.99      3.84 o 
   8   2   2        0.87        0.00      1.82 o 
   9   2   2        3.70        0.74      2.07 o 
  10   2   2     1224.31     1266.69     24.04 o 
  11   2   2      683.41      656.74     14.53 o 
  12   2   2       90.41       85.44      5.42 o 
  13   2   2      136.07      127.55     11.21 o 
  14   2   2      234.24      233.61     10.64 o 
  15   2   2      133.89      160.39      9.73 o 
  16   2   2       90.23      122.94      9.28 o 
  17   2   2       33.55       44.16      7.94 o 
  18   2   2        0.02       -3.03      7.33 o 
  19   2   2       25.23       21.37      7.30 o 
  20   2   2       25.31       18.65      7.53 o 
   1   3   2      693.48      718.79      9.99 o 
   2   3   2    11214.51    11138.28    300.77 o 
   3   3   2     3196.96     2996.90     84.52 o 
   4   3   2      548.51      502.24      6.24 o 
   5   3   2     3447.84     3371.00     67.26 o 
   6   3   2     1231.11     1285.83     34.25 o 
   7   3   2      245.65      201.68      5.66 o 
   8   3   2     1079.16     1088.08     23.23 o 
   9   3   2      526.51      470.52      9.38 o 
  10   3   2      130.82      164.82      6.66 o 
  11   3   2      797.34      806.20     16.82 o 
  12   3   2      325.57      341.88      9.46 o 
  13   3   2        0.04       -3.04      3.55 o 
  14   3   2      492.50      493.91     15.61 o 
  15   3   2      162.52      179.84      8.78 o 
  16   3   2        2.20        0.33      4.56 o 
  17   3   2      362.61      383.31     20.48 o 
  18   3   2      134.87      140.34     10.39 o 
  19   3   2       85.32       69.86     11.63 o 
  20   3   2        1.15       -2.77      5.97 o 
   0   4   2       19.31       38.29      2.58 o 
   1   4   2      824.49      861.59     12.42 o 
   2   4   2      141.54      124.13      2.60 o 
   3   4   2        3.74        2.39      1.45 o 
   4   4   2       21.40       25.59      1.90 o 
   5   4   2        0.48        1.49      1.33 o 
   6   4   2      112.94      132.87      4.76 o 
   7   4   2      180.48      231.50      4.68 o 
   8   4   2      124.14      112.46      5.82 o 
   9   4   2      191.70      214.40      6.57 o 
  10   4   2      174.76      184.32      7.35 o 
  11   4   2      534.03      542.55     14.72 o 
  12   4   2       58.63       53.84      4.33 o 
  13   4   2       47.29       37.84      4.69 o 
  14   4   2      133.97      146.46      7.22 o 
  15   4   2      143.90      154.81      7.24 o 
  16   4   2       16.10       13.06      5.49 o 
  17   4   2       22.81       17.65      6.03 o 
  18   4   2       10.28       14.23      5.78 o 
  19   4   2        0.03       -3.25      5.43 o 
  20   4   2       12.91        5.11      6.60 o 
   1   5   2     3120.52     3279.81     47.26 o 
   2   5   2       29.16       31.10      2.04 o 
   3   5   2     3040.91     2879.19     44.72 o 
   4   5   2     3712.02     3719.43     72.17 o 
   5   5   2     4273.85     4348.53     91.57 o 
   6   5   2       34.71       35.47      2.85 o 
   7   5   2      405.12      336.13      7.99 o 
   8   5   2       90.32       66.77      3.18 o 
   9   5   2      582.44      523.80     13.10 o 
  10   5   2      122.04      124.67      5.53 o 
  11   5   2      124.65      115.84      4.64 o 
  12   5   2       10.41       11.07      3.71 o 
  13   5   2      285.28      283.19      8.93 o 
  14   5   2       22.93       25.73      4.66 o 
  15   5   2      622.98      640.60     17.96 o 
  16   5   2      134.00      119.47      6.95 o 
  17   5   2      119.62      158.11     11.25 o 
  18   5   2       14.92       12.34      6.16 o 
  19   5   2        8.53       19.49      7.04 o 
   0   6   2      674.67      689.59     11.39 o 
   1   6   2     1157.91     1203.75     15.36 o 
   2   6   2        4.79        1.32      1.77 o 
   3   6   2       72.05       78.92      3.06 o 
   4   6   2       18.49       22.03      2.37 o 
   5   6   2      947.58      943.10     14.98 o 
   6   6   2       30.19       33.93      3.42 o 
   7   6   2      119.87      106.85      5.06 o 
   8   6   2      100.59      100.34      4.08 o 
   9   6   2      448.93      456.18     14.72 o 
  10   6   2      462.63      465.64     14.30 o 
  11   6   2      396.79      373.09     12.80 o 
  12   6   2      144.06      129.64      9.43 o 
  13   6   2      349.54      308.02     10.28 o 
  14   6   2        0.60        1.11      3.42 o 
  15   6   2        2.18        6.92      4.18 o 
  16   6   2       16.65       15.49      5.50 o 
  17   6   2        9.32        9.03      5.07 o 
  18   6   2       28.82       27.59      6.58 o 
   1   7   2       10.01        8.30      1.72 o 
   2   7   2      524.41      522.04      9.14 o 
   3   7   2      511.53      458.96      9.80 o 
   4   7   2       27.36       23.23      2.50 o 
   5   7   2      107.23      113.66      4.25 o 
   6   7   2      100.27       90.83      4.34 o 
   7   7   2     2046.47     1997.96     40.42 o 
   8   7   2       13.35       13.98      3.64 o 
   9   7   2      244.85      200.54      7.33 o 
  10   7   2       12.61       15.81      2.26 o 
  11   7   2        1.04        4.46      3.12 o 
  12   7   2       11.25       11.22      2.76 o 
  13   7   2        0.18        4.39      3.00 o 
  14   7   2        0.04        3.68      3.42 o 
  15   7   2       34.45       33.18      4.80 o 
  16   7   2       22.24       30.91      7.99 o 
  17   7   2      159.02      171.06     13.46 o 
  18   7   2        5.44        4.64      7.93 o 
   0   8   2      196.65      198.19      6.37 o 
   1   8   2      568.86      566.14     10.69 o 
   2   8   2      809.84      758.45     14.68 o 
   3   8   2      958.65      997.70     17.98 o 
   4   8   2      193.57      187.44      6.09 o 
   5   8   2      118.33      130.80      4.78 o 
   6   8   2        5.53        6.02      2.87 o 
   7   8   2        1.17       -1.37      2.64 o 
   8   8   2      152.23      129.28      5.16 o 
   9   8   2       11.05       14.36      3.36 o 
  10   8   2       18.69       23.33      3.97 o 
  11   8   2      297.75      306.62     14.87 o 
  12   8   2      182.02      196.71     11.94 o 
  13   8   2        0.16        2.53      4.34 o 
  14   8   2        0.02        4.00      4.56 o 
  15   8   2        0.02        2.82      6.60 o 
  16   8   2       18.47       16.77      8.05 o 
   1   9   2       40.40       28.83      4.32 o 
   2   9   2        1.24       -0.90      2.44 o 
   3   9   2        3.03        2.85      2.96 o 
   4   9   2      168.29      176.84      8.11 o 
   5   9   2        0.10       -2.10      3.09 o 
   6   9   2      141.91      144.78      5.90 o 
   7   9   2      296.57      289.02      9.94 o 
   8   9   2       72.30       56.54      4.26 o 
   9   9   2        0.04        0.68      2.72 o 
  10   9   2       51.55       37.33      4.53 o 
  11   9   2        1.96       -0.28      3.25 o 
  12   9   2       40.60       39.51      5.20 o 
  13   9   2        5.42        8.84      5.31 o 
  14   9   2       10.48       10.41      6.19 o 
  15   9   2       10.24       18.54      6.82 o 
   0  10   2      870.84      867.30     42.22 o 
   1  10   2      135.27      163.48      7.98 o 
   2  10   2       89.24       86.69      6.11 o 
   3  10   2        3.13       -2.20      3.88 o 
   4  10   2      207.72      213.77     10.21 o 
   5  10   2       42.30       33.93      5.25 o 
   6  10   2        5.84        4.99      1.94 o 
   7  10   2       96.23      106.53      7.31 o 
   8  10   2       46.43       63.04      6.23 o 
   9  10   2       36.60       41.63      5.16 o 
  10  10   2       61.83       68.95      6.91 o 
  11  10   2       80.20       86.20      8.38 o 
  12  10   2        0.63        3.08      5.51 o 
  13  10   2        3.85       10.01      6.38 o 
  14  10   2        0.29        6.53      6.67 o 
   1  11   2      130.35      165.17     20.22 o 
   2  11   2        0.57        2.08      4.23 o 
   3  11   2      364.20      372.10     17.81 o 
   4  11   2        0.03       -1.42      4.32 o 
   5  11   2        5.07        3.62      4.50 o 
   6  11   2        2.13        2.45      4.43 o 
   7  11   2       62.99       75.51      7.28 o 
   8  11   2       50.29       43.00      6.25 o 
   9  11   2        0.32        0.70      4.23 o 
  10  11   2        2.86        5.94      5.08 o 
  11  11   2       16.41       12.61      7.37 o 
  12  11   2        1.58       -2.93      6.61 o 
   0  12   2       10.42       27.75     10.11 o 
   1  12   2        2.50       16.95     18.22 o 
   2  12   2        7.49        5.32     24.63 o 
   3  12   2       48.83       54.84      6.98 o 
   4  12   2        0.57       -2.37      4.90 o 
   5  12   2       40.91       40.33      7.05 o 
   6  12   2        6.17       10.37      5.35 o 
   7  12   2        3.17        7.22      4.82 o 
   8  12   2        7.96        7.14      5.18 o 
   9  12   2       10.99       10.64      6.23 o 
   1  13   2        6.93       10.03     12.19 o 
   2  13   2        9.40        4.25     17.40 o 
   3  13   2       21.16       13.45     16.32 o 
   4  13   2       45.32       69.92     14.75 o 
   5  13   2      121.97      106.18     11.34 o 
   1   1   3      451.74      434.79      3.77 o 
   2   1   3    18497.77    17312.06    758.92 o 
   3   1   3     6821.79     6190.35    108.71 o 
   4   1   3     6200.27     6217.23    119.17 o 
   5   1   3     1728.95     1569.93     32.97 o 
   6   1   3       85.41       73.15      2.66 o 
   7   1   3     1277.91     1129.29     18.84 o 
   8   1   3       81.54       87.33      3.41 o 
   9   1   3      807.67      822.90     14.31 o 
  10   1   3      836.61      828.04     17.18 o 
  11   1   3        3.61        4.90      2.79 o 
  12   1   3      426.54      448.91     13.22 o 
  13   1   3      224.12      233.60     10.18 o 
  14   1   3       56.36       56.51      5.57 o 
  15   1   3      455.34      478.52     17.49 o 
  16   1   3      125.87      143.37      8.79 o 
  17   1   3      371.75      422.16     17.41 o 
  18   1   3      113.87       96.90     13.71 o 
  19   1   3       44.19       57.59     10.17 o 
  20   1   3       21.58       25.86      6.32 o 
   0   2   3      541.87      505.50      9.22 o 
   1   2   3     3377.72     3129.32     46.01 o 
   2   2   3    16694.35    17001.62    547.95 o 
   3   2   3     7919.02     7500.46    145.86 o 
   4   2   3     1773.19     1619.14     31.95 o 
   5   2   3       17.47       18.82      1.33 o 
   6   2   3       33.78       31.61      2.06 o 
   7   2   3      862.12      791.98     15.45 o 
   8   2   3     1108.73     1155.52     17.89 o 
   9   2   3      567.41      572.98     11.02 o 
  10   2   3      373.34      431.40      9.74 o 
  11   2   3      898.49      904.42     18.49 o 
  12   2   3        5.19       12.46      4.02 o 
  13   2   3      617.83      621.42     15.90 o 
  14   2   3       39.81       42.89      6.43 o 
  15   2   3      122.27      130.98      9.59 o 
  16   2   3      106.14      110.29      8.45 o 
  17   2   3       12.77       16.26      5.65 o 
  18   2   3        7.48       10.70      6.05 o 
  19   2   3        0.04        2.63      8.27 o 
  20   2   3        5.71        6.10      5.61 o 
   1   3   3        6.91       -1.43      1.43 o 
   2   3   3        0.86       -0.63      0.93 o 
   3   3   3     2666.65     2384.31     35.51 o 
   4   3   3     2594.51     2623.90     35.61 o 
   5   3   3     1005.40      875.34     18.82 o 
   6   3   3      340.91      373.15      6.13 o 
   7   3   3     2753.42     2846.70     51.12 o 
   8   3   3     1356.46     1464.33     29.38 o 
   9   3   3      120.96      114.42      3.96 o 
  10   3   3      502.06      483.04     10.45 o 
  11   3   3      344.01      359.43     10.03 o 
  12   3   3       27.29       33.80      4.94 o 
  13   3   3       91.27       86.03      5.99 o 
  14   3   3        1.38        0.21      3.66 o 
  15   3   3      104.84      124.30      8.72 o 
  16   3   3       66.12       74.07      6.78 o 
  17   3   3        2.56        3.47      5.77 o 
  18   3   3        2.06        5.77      7.47 o 
  19   3   3       35.94       35.90      8.69 o 
  20   3   3       45.09       27.00      8.51 o 
   0   4   3     8735.58     8893.27    297.29 o 
   1   4   3     7024.97     6702.52    138.02 o 
   2   4   3      659.64      691.86     12.36 o 
   3   4   3      892.94     1074.40     14.34 o 
   4   4   3     1597.25     1690.82     24.46 o 
   5   4   3     1251.17     1153.71     36.23 o 
   6   4   3        0.28        3.00      1.79 o 
   7   4   3     1406.41     1470.50     36.20 o 
   8   4   3       28.81       25.30      3.26 o 
   9   4   3     1160.21     1101.55     19.68 o 
  10   4   3      130.71      136.33      6.33 o 
  11   4   3     1416.67     1397.17     26.43 o 
  12   4   3       23.02       16.38      3.08 o 
  13   4   3      291.43      282.28      9.00 o 
  14   4   3        7.26       11.21      4.43 o 
  15   4   3      321.27      321.14     13.81 o 
  16   4   3       34.66       40.45      6.84 o 
  17   4   3       15.31       19.70      6.52 o 
  18   4   3        1.08        7.04      5.74 o 
  19   4   3        0.27        2.49      6.13 o 
  20   4   3        0.03       -0.54      5.95 o 
   1   5   3       91.75      104.29      2.75 o 
   2   5   3      969.03      974.68     12.79 o 
   3   5   3     1069.52     1139.65     16.34 o 
   4   5   3     3043.92     3437.17     65.35 o 
   5   5   3       27.84       32.48      2.19 o 
   6   5   3      805.05      778.71     18.08 o 
   7   5   3        5.53        8.38      2.31 o 
   8   5   3        0.05        1.88      2.00 o 
   9   5   3      151.89      154.86      7.36 o 
  10   5   3     1050.14     1124.17     37.63 o 
  11   5   3        9.65        9.21      3.05 o 
  12   5   3       17.06       18.32      3.52 o 
  13   5   3       33.64       21.40      4.56 o 
  14   5   3       57.43       63.82      6.07 o 
  15   5   3       40.71       49.32      7.75 o 
  16   5   3        0.52       -1.10      4.52 o 
  17   5   3        0.40       -1.78      4.82 o 
  18   5   3        3.13       -3.11      6.71 o 
  19   5   3       37.49       32.58      8.27 o 
   0   6   3       19.76        8.21      2.64 o 
   1   6   3      496.69      484.24      7.41 o 
   2   6   3        1.24        0.41      1.95 o 
   3   6   3     2778.92     2788.62     44.80 o 
   4   6   3      176.00      184.52      5.64 o 
   5   6   3      837.41      903.43     18.00 o 
   6   6   3      467.57      461.54      8.89 o 
   7   6   3       69.71       64.66      3.76 o 
   8   6   3      127.51      100.53     14.91 o 
   9   6   3      985.32      919.43     27.35 o 
  10   6   3      163.99      155.61      6.72 o 
  11   6   3      191.56      212.98     10.74 o 
  12   6   3       63.18       55.62      3.95 o 
  13   6   3      458.64      463.79     12.89 o 
  14   6   3        0.89       -0.23      3.04 o 
  15   6   3       10.54       21.24      5.30 o 
  16   6   3       10.25        8.74      4.89 o 
  17   6   3        0.11        8.53      5.88 o 
  18   6   3       46.82       48.72      8.66 o 
   1   7   3      729.78      692.06     11.33 o 
   2   7   3      444.39      487.34      8.77 o 
   3   7   3      147.94      133.65      4.45 o 
   4   7   3      138.48      147.31      6.28 o 
   5   7   3     1475.51     1433.81     24.69 o 
   6   7   3       81.34      112.69      4.76 o 
   7   7   3       11.86       12.70      3.38 o 
   8   7   3      450.35      450.47     10.18 o 
   9   7   3      213.38      213.46      6.96 o 
  10   7   3       48.39       47.82      5.37 o 
  11   7   3       49.67       35.03      5.39 o 
  12   7   3      207.58      177.55     12.86 o 
  13   7   3        0.04        4.56      3.31 o 
  14   7   3       34.27       21.57      4.48 o 
  15   7   3       51.13       47.71      7.67 o 
  16   7   3       27.67       27.09      9.73 o 
  17   7   3       87.99      106.19     13.34 o 
   0   8   3      616.16      608.25     14.51 o 
   1   8   3      519.91      518.55     10.15 o 
   2   8   3      444.93      455.87      9.34 o 
   3   8   3        9.98       14.00      2.67 o 
   4   8   3      164.88      191.21      5.96 o 
   5   8   3      178.09      168.69      9.11 o 
   6   8   3        0.03       -0.01      2.70 o 
   7   8   3       54.72       51.24      3.70 o 
   8   8   3      340.81      325.99      9.57 o 
   9   8   3       77.53       81.31      5.39 o 
  10   8   3      208.32      195.23     11.45 o 
  11   8   3      121.54      120.03      9.13 o 
  12   8   3       60.88       66.17      4.84 o 
  13   8   3       10.19        4.04      3.69 o 
  14   8   3       20.00       20.09      7.18 o 
  15   8   3       24.16       27.41      6.98 o 
  16   8   3       21.81       16.67      7.36 o 
   1   9   3       69.91       80.04      4.57 o 
   2   9   3      246.93      261.73      9.23 o 
   3   9   3      692.13      740.94     16.79 o 
   4   9   3       11.28       21.07      3.40 o 
   5   9   3      250.37      291.94      8.43 o 
   6   9   3      427.55      390.44     14.09 o 
   7   9   3      436.81      459.47     17.50 o 
   8   9   3      106.55       83.68      5.11 o 
   9   9   3      113.64      118.70      6.21 o 
  10   9   3       32.18       32.45      4.60 o 
  11   9   3        0.11       -0.34      3.52 o 
  12   9   3        0.11       -0.06      4.46 o 
  13   9   3       28.73       28.81      7.60 o 
  14   9   3        8.46        6.08      7.20 o 
  15   9   3       27.93       40.83      8.74 o 
   0  10   3       31.59       62.19     15.62 o 
   1  10   3        8.07        6.60      3.67 o 
   2  10   3       14.94       24.84      3.85 o 
   3  10   3        4.66        5.27      3.81 o 
   4  10   3        1.06        2.74      3.55 o 
   5  10   3        0.76        1.49      3.69 o 
   6  10   3      204.65      216.02      9.85 o 
   7  10   3        1.81        3.46      3.33 o 
   8  10   3       39.51       32.04      4.39 o 
   9  10   3       57.16       53.17      5.37 o 
  10  10   3       53.59       60.02      7.00 o 
  11  10   3       34.75       28.17      7.29 o 
  12  10   3       10.55        4.49      6.42 o 
  13  10   3       11.72       13.67      7.08 o 
  14  10   3       22.97       17.95      7.47 o 
   1  11   3       14.15       12.24      4.69 o 
   2  11   3        0.01        0.65      5.27 o 
   3  11   3      111.46      133.95      8.18 o 
   4  11   3        1.28        4.80      5.03 o 
   5  11   3       14.34       20.81      6.78 o 
   6  11   3      228.32      219.24     16.36 o 
   7  11   3      192.37      220.84     12.74 o 
   8  11   3      135.06      108.26     10.55 o 
   9  11   3        0.02        0.48      4.51 o 
  10  11   3       22.19       26.66      8.74 o 
  11  11   3        4.21        9.69      6.32 o 
  12  11   3       11.46       14.31      6.73 o 
   0  12   3       28.80       28.40     15.41 o 
   1  12   3       34.10       33.53      9.22 o 
   2  12   3       11.93        7.51      7.54 o 
   3  12   3       26.39       39.16      9.58 o 
   4  12   3        1.73       -3.66      5.14 o 
   5  12   3       23.02       23.52      7.51 o 
   6  12   3        1.79        1.04      6.00 o 
   7  12   3       53.58       42.53      7.68 o 
   8  12   3        0.08       -0.78      5.05 o 
   9  12   3       14.38       16.92      7.29 o 
   1  13   3        0.01       22.04      9.60 o 
   2  13   3        0.50      -20.82     20.82 o 
   3  13   3       12.92       32.48     10.05 o 
   4  13   3        7.75        4.81      8.06 o 
   5  13   3       31.39       44.02      9.24 o 
   0   0   4    72658.98    73446.22  10449.26 o 
   1   0   4     6526.46     5639.85    147.01 o 
   2   0   4    27534.95    28553.27   1483.18 o 
   3   0   4     3611.90     3874.63    111.14 o 
   4   0   4      258.00      172.13      3.59 o 
   5   0   4     3135.81     3305.40     77.42 o 
   6   0   4    12886.00    13862.00    598.35 o 
   7   0   4       16.56       33.07      3.08 o 
   8   0   4     3309.95     3457.55    127.01 o 
   9   0   4     1640.23     1482.81     53.95 o 
  10   0   4        5.50        4.13      3.68 o 
  11   0   4     2042.42     2060.31     55.48 o 
  12   0   4      185.48      194.27      9.04 o 
  13   0   4      218.37      244.98     12.44 o 
  14   0   4      617.92      629.20     23.46 o 
  15   0   4       66.54       65.30      8.10 o 
  16   0   4      205.90      197.60     11.77 o 
  17   0   4        2.47       -1.20      7.19 o 
  18   0   4        3.36       13.36      8.30 o 
  19   0   4      131.05      159.70     22.50 o 
  20   0   4        0.00        8.68      8.98 o 
   1   1   4     2511.16     2338.00     31.78 o 
   2   1   4      110.36       99.34      3.36 o 
   3   1   4     1601.65     1506.64     19.86 o 
   4   1   4     5620.65     5462.25     95.72 o 
   5   1   4     8370.86     8754.76    193.79 o 
   6   1   4     1212.15     1201.88     15.60 o 
   7   1   4      883.81      882.24     14.79 o 
   8   1   4      406.82      444.50      7.57 o 
   9   1   4       11.92        6.89      2.74 o 
  10   1   4      286.77      251.61      7.50 o 
  11   1   4       36.37       29.57      4.12 o 
  12   1   4      159.18      166.05      8.38 o 
  13   1   4       75.96       76.77      5.96 o 
  14   1   4       47.14       49.09      7.11 o 
  15   1   4       21.21       19.58      4.47 o 
  16   1   4      570.14      573.35     17.85 o 
  17   1   4       25.65       25.14      4.82 o 
  18   1   4        0.07        0.53      4.67 o 
  19   1   4       31.71       32.80      6.42 o 
  20   1   4        8.80       10.82      7.82 o 
   0   2   4      116.71      127.01      6.92 o 
   1   2   4     1272.32      961.46     15.16 o 
   2   2   4     5179.92     4901.00     78.48 o 
   3   2   4    22297.87    22564.54    847.58 o 
   4   2   4     5863.40     5838.65    113.24 o 
   5   2   4       10.68        1.92      1.25 o 
   6   2   4       65.70       63.44      2.47 o 
   7   2   4      869.76      892.31     26.94 o 
   8   2   4      195.02      208.05      4.86 o 
   9   2   4      381.36      377.37      9.36 o 
  10   2   4       96.59      108.80      5.51 o 
  11   2   4     2095.41     2118.81     46.67 o 
  12   2   4      238.82      243.33      8.34 o 
  13   2   4      254.62      257.81      9.50 o 
  14   2   4       22.23       21.18      4.59 o 
  15   2   4        9.23       18.03      4.98 o 
  16   2   4      221.08      243.97     12.04 o 
  17   2   4       39.45       30.80      5.25 o 
  18   2   4       16.87       19.17      5.80 o 
  19   2   4       14.33        7.27      5.29 o 
  20   2   4       56.84       46.75      8.49 o 
   1   3   4        0.81        2.18      1.25 o 
   2   3   4      953.12      910.50     12.22 o 
   3   3   4      538.29      460.18      7.87 o 
   4   3   4     8275.04     8448.85    202.98 o 
   5   3   4      889.19      749.61     18.22 o 
   6   3   4     2439.12     2827.21     44.56 o 
   7   3   4     4129.28     4169.06     80.36 o 
   8   3   4        6.08        1.15      1.77 o 
   9   3   4      387.17      388.38     13.94 o 
  10   3   4      473.93      458.62      9.89 o 
  11   3   4        5.27        9.61      3.63 o 
  12   3   4      477.54      476.23     12.38 o 
  13   3   4        2.56        6.71      3.96 o 
  14   3   4      217.46      210.89      8.77 o 
  15   3   4       72.39       83.61      6.34 o 
  16   3   4        2.02        0.50      4.64 o 
  17   3   4        9.32        3.40      4.83 o 
  18   3   4      177.90      214.55     16.91 o 
  19   3   4       39.32       35.98      6.86 o 
  20   3   4        5.47        7.60      6.94 o 
   0   4   4     1437.11     1648.08     35.82 o 
   1   4   4     2786.15     2500.09     38.59 o 
   2   4   4      184.91      190.21      4.15 o 
   3   4   4      597.92      595.91     11.38 o 
   4   4   4     1070.61     1045.75     13.81 o 
   5   4   4     3390.05     3107.33     59.14 o 
   6   4   4       97.21      114.86      2.53 o 
   7   4   4      193.99      185.87      4.50 o 
   8   4   4      588.83      514.95      9.39 o 
   9   4   4      475.30      465.29     11.66 o 
  10   4   4      256.32      262.20      8.86 o 
  11   4   4       18.49       15.31      3.59 o 
  12   4   4       67.51       68.19      5.35 o 
  13   4   4      312.45      317.70     10.00 o 
  14   4   4        1.09       -1.63      3.49 o 
  15   4   4       22.50       26.80      5.59 o 
  16   4   4       49.51       47.87      6.40 o 
  17   4   4        2.36        1.73      6.09 o 
  18   4   4        0.21       -5.78      5.78 o 
  19   4   4       20.64       14.52      7.05 o 
   1   5   4      249.01      266.59      6.45 o 
   2   5   4      804.75      804.64     13.15 o 
   3   5   4      374.90      319.82      5.96 o 
   4   5   4       12.78        9.08      2.25 o 
   5   5   4      255.74      207.41      7.06 o 
   6   5   4      984.77     1000.07     17.07 o 
   7   5   4     2001.73     1871.87     45.11 o 
   8   5   4        2.82        2.76      2.16 o 
   9   5   4        3.40        3.20      2.74 o 
  10   5   4      160.48      154.99      5.94 o 
  11   5   4      262.97      237.59      7.44 o 
  12   5   4      316.79      326.32      8.12 o 
  13   5   4      102.94       99.18      4.86 o 
  14   5   4        9.85       15.19      3.75 o 
  15   5   4        2.00        2.15      4.25 o 
  16   5   4      178.71      161.45      9.97 o 
  17   5   4       71.52       70.45     10.95 o 
  18   5   4        8.16        4.42      6.27 o 
  19   5   4       35.22       43.53     10.20 o 
   0   6   4     2979.61     3072.50     71.11 o 
   1   6   4      728.75      785.15     14.20 o 
   2   6   4      630.17      726.78     11.43 o 
   3   6   4      150.17      148.43      4.06 o 
   4   6   4       15.35       10.82      2.25 o 
   5   6   4      145.66      137.67      4.58 o 
   6   6   4       27.48       23.95      2.68 o 
   7   6   4       68.98       78.37      3.41 o 
   8   6   4       31.06       27.53      2.94 o 
   9   6   4       31.73       25.21      3.05 o 
  10   6   4       34.52       31.48      2.77 o 
  11   6   4        1.21        2.42      2.37 o 
  12   6   4        6.19        7.85      2.53 o 
  13   6   4       90.28       88.67      5.28 o 
  14   6   4        2.89        2.38      2.60 o 
  15   6   4       16.22       12.05      4.38 o 
  16   6   4       50.93       50.18      8.49 o 
  17   6   4       26.68       20.41      7.03 o 
  18   6   4        2.35        3.00      5.98 o 
   1   7   4      233.85      246.30      7.99 o 
   2   7   4      908.69     1009.32     18.14 o 
   3   7   4      211.67      195.43      5.42 o 
   4   7   4       12.41       11.48      2.39 o 
   5   7   4      458.59      418.66      9.49 o 
   6   7   4      260.43      245.02      6.52 o 
   7   7   4      322.60      358.87      8.68 o 
   8   7   4       25.86       24.46      3.90 o 
   9   7   4       13.82       15.52      3.79 o 
  10   7   4      150.89      154.95      5.62 o 
  11   7   4       27.73       16.55      2.99 o 
  12   7   4        0.02        0.79      2.60 o 
  13   7   4       14.43       11.74      2.55 o 
  14   7   4        0.77       -1.94      3.68 o 
  15   7   4       21.46       16.89      6.77 o 
  16   7   4        0.98       -0.24      8.17 o 
  17   7   4        4.30        8.68      7.05 o 
   0   8   4        0.62        5.32      3.11 o 
   1   8   4      969.20      987.50     29.00 o 
   2   8   4      673.37      712.31     15.35 o 
   3   8   4     1092.70     1081.28     21.11 o 
   4   8   4        0.14        2.81      2.47 o 
   5   8   4       32.60       28.83      3.03 o 
   6   8   4       41.12       39.98      4.48 o 
   7   8   4        0.01        4.49      2.96 o 
   8   8   4       66.84       80.68      5.00 o 
   9   8   4      256.61      243.67      7.82 o 
  10   8   4        6.82       10.29      3.83 o 
  11   8   4      230.65      262.46      8.02 o 
  12   8   4        9.84        9.53      3.47 o 
  13   8   4       59.27       84.15     10.72 o 
  14   8   4       52.55       59.02      8.12 o 
  15   8   4        9.07       11.72      7.32 o 
  16   8   4        1.35       -5.28      6.91 o 
   1   9   4       10.11       12.68      3.07 o 
   2   9   4       17.42       23.23      3.84 o 
   3   9   4      337.60      311.97     10.10 o 
   4   9   4        2.84        4.47      3.26 o 
   5   9   4       85.25      103.87      5.50 o 
   6   9   4        5.78        2.49      2.88 o 
   7   9   4        3.99       -1.89      2.69 o 
   8   9   4       68.06       69.52      4.59 o 
   9   9   4       38.69       38.53      3.94 o 
  10   9   4       65.41       55.03      4.44 o 
  11   9   4       13.94       11.99      3.84 o 
  12   9   4       26.59       14.71      6.64 o 
  13   9   4       38.01       33.72      8.09 o 
  14   9   4        2.04       -5.31      8.17 o 
  15   9   4        0.07       -1.99      6.39 o 
   0  10   4      174.82      179.44     13.71 o 
   1  10   4      499.21      500.92     18.28 o 
   2  10   4       22.96       26.14      4.29 o 
   3  10   4       15.60       14.60      4.15 o 
   4  10   4       25.56       14.95      4.15 o 
   5  10   4      226.29      230.14      8.75 o 
   6  10   4       53.18       48.74      6.10 o 
   7  10   4       62.20       58.91      5.67 o 
   8  10   4        0.51        2.53      3.61 o 
   9  10   4       54.52       52.21      7.05 o 
  10  10   4      129.98      126.85      6.88 o 
  11  10   4       58.66       49.37      8.25 o 
  12  10   4       46.30       50.47      8.50 o 
  13  10   4       94.64       86.29     10.88 o 
   1  11   4       34.67       43.87      6.14 o 
   2  11   4       70.02       88.92      6.08 o 
   3  11   4       59.40       55.01      6.62 o 
   4  11   4        0.60        1.07      4.59 o 
   5  11   4      137.68      149.78      7.83 o 
   6  11   4        1.06        4.62      5.40 o 
   7  11   4       32.65       35.86      6.62 o 
   8  11   4       67.93       50.02      9.20 o 
   9  11   4        6.72        4.56      5.65 o 
  10  11   4       20.34       16.17      6.82 o 
  11  11   4       18.56       18.99      7.39 o 
   0  12   4       94.74       71.51     21.10 o 
   1  12   4        1.99        4.91      6.97 o 
   2  12   4       82.04      112.49     16.69 o 
   3  12   4        3.53       21.88      9.33 o 
   4  12   4        1.10       -6.21      6.21 o 
   5  12   4       13.23        5.24      5.73 o 
   6  12   4        0.67       -1.47      5.68 o 
   7  12   4       14.88       21.42      7.07 o 
   8  12   4       24.93       24.62      8.72 o 
   9  12   4        0.10        9.30      8.17 o 
   1  13   4        9.09        3.84     16.16 o 
   2  13   4        0.80       17.99      9.95 o 
   3  13   4       57.32       92.53     12.85 o 
   4  13   4       25.20       36.40     11.57 o 
   5  13   4        5.76       14.94     10.01 o 
   1   1   5      218.72      215.74      3.79 o 
   2   1   5      893.75      981.84     17.43 o 
   3   1   5     1803.77     1692.62     28.62 o 
   4   1   5      256.10      196.16      4.92 o 
   5   1   5      340.32      282.57      4.39 o 
   6   1   5     6155.35     6237.91    194.82 o 
   7   1   5     6080.33     6435.12    139.19 o 
   8   1   5     2553.83     2564.17     43.27 o 
   9   1   5        3.84        9.41      2.16 o 
  10   1   5       74.51       74.75      4.27 o 
  11   1   5        0.73        1.52      2.48 o 
  12   1   5      102.99      117.04      5.43 o 
  13   1   5      156.22      151.82      6.23 o 
  14   1   5       87.19       88.85      5.66 o 
  15   1   5      196.97      200.07      9.65 o 
  16   1   5       24.08       25.43      5.97 o 
  17   1   5        0.61       11.70      5.57 o 
  18   1   5        1.18       -1.57      4.39 o 
  19   1   5       70.15       66.58      7.64 o 
  20   1   5       40.57       36.81      7.29 o 
   0   2   5     8615.96     8362.67    262.21 o 
   1   2   5        7.29        1.98      1.23 o 
   2   2   5       13.13       12.26      1.42 o 
   3   2   5     2620.84     2500.50     38.97 o 
   4   2   5     3758.12     3899.94     66.81 o 
   5   2   5      848.95      917.01     13.01 o 
   6   2   5       21.25       22.66      1.24 o 
   7   2   5      601.60      597.66     10.02 o 
   8   2   5      869.66      860.33     26.03 o 
   9   2   5      230.27      259.75      9.92 o 
  10   2   5      954.30      935.82     19.34 o 
  11   2   5      825.33      839.35     21.72 o 
  12   2   5      407.32      431.14     12.54 o 
  13   2   5      103.93      109.76      6.58 o 
  14   2   5      369.36      379.14     10.46 o 
  15   2   5       22.98       21.62      4.80 o 
  16   2   5      134.67      150.38      8.10 o 
  17   2   5        0.66       -4.11      4.59 o 
  18   2   5       21.15       23.26      5.02 o 
  19   2   5        0.06       -0.84      4.65 o 
  20   2   5       21.87       12.15      7.10 o 
   1   3   5       27.74       36.04      2.36 o 
   2   3   5       71.03       73.79      2.27 o 
   3   3   5      257.96      252.77      7.29 o 
   4   3   5       27.81       68.07      2.72 o 
   5   3   5     1104.52     1108.48     22.71 o 
   6   3   5     1450.58     1401.12     31.86 o 
   7   3   5      130.08       82.81      7.08 o 
   8   3   5      502.09      531.87      9.60 o 
   9   3   5      601.17      630.44     17.38 o 
  10   3   5      100.13       86.64      4.72 o 
  11   3   5       87.05       95.49      5.68 o 
  12   3   5      308.77      276.00     10.59 o 
  13   3   5       34.94       32.98      4.57 o 
  14   3   5       34.97       43.86      5.23 o 
  15   3   5        2.10       -3.06      3.26 o 
  16   3   5        7.33        8.23      3.76 o 
  17   3   5      131.38      150.70      8.37 o 
  18   3   5      125.27      181.73     12.75 o 
  19   3   5        8.71       30.30      6.94 o 
  20   3   5        0.07       11.16      7.97 o 
   0   4   5     1014.87      887.51     23.19 o 
   1   4   5        5.36        0.49      1.94 o 
   2   4   5     4511.73     4382.08     78.07 o 
   3   4   5     1957.62     1948.70     28.55 o 
   4   4   5       43.79       35.65      3.85 o 
   5   4   5       22.32       18.82      2.14 o 
   6   4   5     2675.56     2630.53     50.01 o 
   7   4   5      286.02      382.61     12.56 o 
   8   4   5      529.97      537.73     14.34 o 
   9   4   5     1058.67     1098.57     39.23 o 
  10   4   5      221.37      209.30      6.32 o 
  11   4   5        3.77        5.60      3.18 o 
  12   4   5     1778.41     1821.52     40.16 o 
  13   4   5       65.04       71.74      5.38 o 
  14   4   5      614.04      629.28     15.70 o 
  15   4   5        3.57        4.75      4.05 o 
  16   4   5        4.95        5.71      3.28 o 
  17   4   5        7.88        5.22      3.79 o 
  18   4   5        0.36       13.64      8.14 o 
  19   4   5       23.05       20.99      8.38 o 
   1   5   5       77.67       72.93      3.06 o 
   2   5   5       13.54       18.04      2.22 o 
   3   5   5      293.95      317.44      6.09 o 
   4   5   5       21.67       15.31      2.16 o 
   5   5   5       27.22       21.83      2.21 o 
   6   5   5        0.13        0.51      1.41 o 
   7   5   5       40.71       34.18      2.04 o 
   8   5   5        7.25        4.25      1.75 o 
   9   5   5       72.27       75.29      2.82 o 
  10   5   5       10.06        6.72      2.54 o 
  11   5   5      139.17      144.19      7.26 o 
  12   5   5        0.14       -1.46      2.88 o 
  13   5   5        2.16        4.03      3.52 o 
  14   5   5        7.58        9.38      3.18 o 
  15   5   5        0.07        1.35      3.59 o 
  16   5   5       69.51       48.36      8.34 o 
  17   5   5        0.01       -7.35      7.35 o 
  18   5   5       21.72       15.71      7.02 o 
  19   5   5       24.47       18.82      9.58 o 
   0   6   5     2458.28     2454.55     59.21 o 
   1   6   5       91.66       77.62      2.50 o 
   2   6   5     1756.22     1774.22     33.45 o 
   3   6   5      556.49      544.47     12.28 o 
   4   6   5      290.94      327.82      8.61 o 
   5   6   5      520.63      563.13     11.68 o 
   6   6   5       99.58      102.77      4.21 o 
   7   6   5      273.26      279.50      8.52 o 
   8   6   5       34.43       26.87      3.61 o 
   9   6   5       19.12       26.67      2.28 o 
  10   6   5      337.85      315.88      8.84 o 
  11   6   5       63.86       50.38      3.28 o 
  12   6   5       22.21       20.95      5.04 o 
  13   6   5        0.01        5.29      3.60 o 
  14   6   5      263.18      262.21      9.72 o 
  15   6   5       50.21       51.79      5.99 o 
  16   6   5       88.47       71.71      8.22 o 
  17   6   5        0.43        9.32      5.74 o 
  18   6   5        3.37       13.72      7.53 o 
   1   7   5      261.07      272.38      8.72 o 
   2   7   5      177.73      178.44      6.13 o 
   3   7   5        5.04        0.69      2.36 o 
   4   7   5      356.49      384.11      9.08 o 
   5   7   5       72.56       67.50      3.86 o 
   6   7   5      485.49      444.31     12.21 o 
   7   7   5     1214.29     1128.61     21.40 o 
   8   7   5      639.54      647.81     23.41 o 
   9   7   5       36.88       33.87      2.83 o 
  10   7   5       37.02       28.91      3.54 o 
  11   7   5        0.40        0.37      2.66 o 
  12   7   5      154.02      151.90      9.06 o 
  13   7   5       34.23       32.01      4.83 o 
  14   7   5        1.21       -0.38      5.18 o 
  15   7   5       16.92       17.53      7.57 o 
  16   7   5       64.08       64.88      9.56 o 
  17   7   5        0.42        6.68      7.79 o 
   0   8   5      371.52      359.61     14.95 o 
   1   8   5       60.34       72.54      3.42 o 
   2   8   5      365.74      402.53      9.64 o 
   3   8   5        1.57       -0.32      2.79 o 
   4   8   5       19.58       19.68      3.22 o 
   5   8   5       79.64       81.01      4.97 o 
   6   8   5        2.64        3.56      2.98 o 
   7   8   5       36.89       29.64      4.06 o 
   8   8   5      104.57       78.55      3.90 o 
   9   8   5        0.14        6.85      2.74 o 
  10   8   5       40.36       29.04      4.15 o 
  11   8   5       30.21       19.96      4.02 o 
  12   8   5       72.48       90.08      8.85 o 
  13   8   5       22.60       21.28      6.89 o 
  14   8   5        0.09        4.83      5.95 o 
  15   8   5       11.53       12.21      6.39 o 
  16   8   5        0.54        2.74      6.22 o 
   1   9   5      394.18      437.49     11.55 o 
   2   9   5        6.60       11.96      4.36 o 
   3   9   5      261.47      263.00      8.61 o 
   4   9   5      180.72      196.59      7.17 o 
   5   9   5      459.71      442.24     13.14 o 
   6   9   5     1223.53     1285.64     31.35 o 
   7   9   5        1.11        7.37      3.76 o 
   8   9   5        0.32       -0.30      3.39 o 
   9   9   5      348.84      353.77     14.72 o 
  10   9   5      138.17      132.03      8.13 o 
  11   9   5       12.46        8.65      4.95 o 
  12   9   5        2.79        1.15      6.12 o 
  13   9   5       42.90       45.01      8.49 o 
  14   9   5       62.22       74.98      9.64 o 
  15   9   5        0.04        4.29      6.14 o 
   0  10   5       11.52        8.38      4.17 o 
   1  10   5       40.22       33.95      4.26 o 
   2  10   5        2.37        0.98      3.54 o 
   3  10   5      336.31      346.66     12.78 o 
   4  10   5       30.04       31.06      5.23 o 
   5  10   5        2.48       -0.56      3.43 o 
   6  10   5       26.48       34.94      4.92 o 
   7  10   5        0.08        0.60      4.12 o 
   8  10   5      107.33      105.85      6.82 o 
   9  10   5       21.39       17.81      4.90 o 
  10  10   5        3.26        7.88      7.20 o 
  11  10   5        0.50        5.09      6.34 o 
  12  10   5       39.38       24.48      8.42 o 
  13  10   5        0.68        3.81      7.91 o 
   1  11   5       13.23       11.41      3.53 o 
   2  11   5       20.78       15.56      4.58 o 
   3  11   5       31.63       34.56      5.09 o 
   4  11   5       92.43       93.00      6.74 o 
   5  11   5        0.08        1.11      3.65 o 
   6  11   5        2.47        8.58      6.08 o 
   7  11   5       97.64      116.99     12.84 o 
   8  11   5      301.59      303.30     17.01 o 
   9  11   5        1.56        1.92      6.31 o 
  10  11   5       14.16       14.23      8.00 o 
  11  11   5        1.27        0.87      6.38 o 
   0  12   5       10.12       23.51     18.78 o 
   1  12   5       25.96       31.20     11.78 o 
   2  12   5        2.42       11.97      8.46 o 
   3  12   5       59.85       53.90      8.67 o 
   4  12   5       17.55       33.67      9.05 o 
   5  12   5       63.72       75.11      9.20 o 
   6  12   5       25.11       37.98      7.04 o 
   7  12   5        7.46       20.62      9.41 o 
   8  12   5        9.33       24.49      8.53 o 
   9  12   5       35.92       32.06     13.48 o 
   1  13   5        6.65       18.63      9.59 o 
   2  13   5        0.38       12.48      9.09 o 
   3  13   5       18.00       21.37     18.55 o 
   4  13   5        6.91       -1.01      7.96 o 
   0   0   6     2047.26     1830.19     54.18 o 
   1   0   6       45.38       53.50      3.32 o 
   2   0   6     1315.24     1078.57     18.15 o 
   3   0   6     1215.96     1125.03     28.67 o 
   4   0   6     7320.77     8175.93    309.02 o 
   5   0   6       56.90       56.23      3.47 o 
   6   0   6      118.71      156.60      5.85 o 
   7   0   6     3413.59     3795.86    153.75 o 
   8   0   6     1593.36     1591.45     32.59 o 
   9   0   6      178.34      195.50      6.42 o 
  10   0   6     1237.69     1270.58     34.68 o 
  11   0   6      453.11      477.91     12.88 o 
  12   0   6      184.16      191.87      8.44 o 
  13   0   6       41.95       44.20      6.01 o 
  14   0   6        0.20        0.56      4.21 o 
  15   0   6      149.43      140.87      8.76 o 
  16   0   6       17.49       10.78      5.91 o 
  17   0   6        5.31        2.81      6.25 o 
  18   0   6       12.86        1.20      6.16 o 
  19   0   6      201.80      192.54     23.88 o 
  20   0   6        6.73        6.60      8.46 o 
   1   1   6     5608.49     5435.11     99.21 o 
   2   1   6     1971.70     1859.05     22.22 o 
   3   1   6     1571.15     1493.06     18.46 o 
   4   1   6       49.01       83.18      2.13 o 
   5   1   6       58.01       52.55      2.83 o 
   6   1   6        8.50       27.73      2.39 o 
   7   1   6      389.15      357.89      8.02 o 
   8   1   6     3042.26     3372.15     60.07 o 
   9   1   6      656.91      697.07     12.64 o 
  10   1   6       55.07       66.22      4.01 o 
  11   1   6      143.51      159.95      6.63 o 
  12   1   6      148.14      154.15      5.92 o 
  13   1   6       51.73       63.32      4.61 o 
  14   1   6      189.43      208.11      9.39 o 
  15   1   6        2.61       -1.69      3.62 o 
  16   1   6        6.43        9.20      4.55 o 
  17   1   6        0.66       -0.70      4.44 o 
  18   1   6       46.85       46.31      6.21 o 
  19   1   6       19.61       25.90      5.82 o 
  20   1   6       64.44       54.78      8.38 o 
   0   2   6     3991.49     4696.99    125.79 o 
   1   2   6      893.94      813.17      9.88 o 
   2   2   6     3083.06     2901.04     42.95 o 
   3   2   6      167.40      143.82      3.08 o 
   4   2   6        1.01       -1.60      1.60 o 
   5   2   6       24.22       44.18      2.32 o 
   6   2   6      279.40      313.72      5.99 o 
   7   2   6       10.23        6.07      1.63 o 
   8   2   6      104.44       94.64      2.88 o 
   9   2   6      433.56      499.73      8.32 o 
  10   2   6      827.71      818.78     14.77 o 
  11   2   6        0.01        4.16      2.67 o 
  12   2   6      415.48      405.99      9.65 o 
  13   2   6      465.12      483.77     11.43 o 
  14   2   6        6.07        7.06      3.02 o 
  15   2   6      261.89      265.09      8.52 o 
  16   2   6       27.68       31.59      5.36 o 
  17   2   6       35.24       42.84      6.17 o 
  18   2   6        2.73        3.86      4.37 o 
  19   2   6       36.44       31.96      5.79 o 
  20   2   6       38.39       56.54      9.71 o 
   1   3   6     2358.84     2293.32     39.72 o 
   2   3   6     1243.00     1163.66     14.48 o 
   3   3   6      389.46      462.07     10.89 o 
   4   3   6     5105.88     4740.05     95.45 o 
   5   3   6     4874.14     4726.02     92.54 o 
   6   3   6     9414.36     9474.22    249.34 o 
   7   3   6      255.36      249.87      6.44 o 
   8   3   6      770.76      750.66     16.43 o 
   9   3   6      118.73      145.03      3.96 o 
  10   3   6      107.19      113.90      4.04 o 
  11   3   6      326.45      303.75      6.62 o 
  12   3   6       77.75       87.72      4.83 o 
  13   3   6       14.05        9.77      3.34 o 
  14   3   6      281.08      289.01      8.90 o 
  15   3   6      109.39      113.50      6.24 o 
  16   3   6      173.35      175.52      8.03 o 
  17   3   6       28.32       22.32      5.91 o 
  18   3   6       78.89       78.10      9.93 o 
  19   3   6       18.20       14.84      7.37 o 
   0   4   6     1410.73     1413.24     32.62 o 
   1   4   6      376.41      451.88      7.43 o 
   2   4   6       16.67       30.30      2.46 o 
   3   4   6      954.84      989.39     17.53 o 
   4   4   6      264.32      352.06     11.18 o 
   5   4   6      439.12      457.36     11.07 o 
   6   4   6      404.47      407.89     12.88 o 
   7   4   6       31.53       42.69      3.60 o 
   8   4   6      667.76      647.14     14.37 o 
   9   4   6       48.03       49.70      4.44 o 
  10   4   6       95.58      122.31      9.34 o 
  11   4   6      181.18      172.16      8.74 o 
  12   4   6       49.70       50.17      4.21 o 
  13   4   6       25.56       33.25      2.92 o 
  14   4   6      136.60      143.75      5.87 o 
  15   4   6      148.19      147.70      7.37 o 
  16   4   6        9.52        5.83      2.64 o 
  17   4   6        8.50       15.58      5.84 o 
  18   4   6        6.86       10.42      6.40 o 
  19   4   6        1.95        7.68      8.86 o 
   1   5   6     1471.49     1509.26     23.51 o 
   2   5   6     1080.77     1070.88     18.88 o 
   3   5   6      335.71      423.36      5.32 o 
   4   5   6      544.54      521.78      8.37 o 
   5   5   6      684.29      678.98      9.82 o 
   6   5   6     2357.17     2298.98     87.66 o 
   7   5   6      306.63      294.63     10.58 o 
   8   5   6     1213.51     1222.38     26.53 o 
   9   5   6        9.39       10.36      3.01 o 
  10   5   6      282.71      266.58      9.52 o 
  11   5   6       61.89       67.03      5.08 o 
  12   5   6       45.66       64.40      6.69 o 
  13   5   6       10.42       13.47      2.84 o 
  14   5   6       28.38       26.76      2.46 o 
  15   5   6        4.29        5.53      4.08 o 
  16   5   6      208.53      207.21     12.98 o 
  17   5   6        0.60        1.00      5.42 o 
  18   5   6       57.35       62.69      9.00 o 
  19   5   6       11.02        5.75      7.38 o 
   0   6   6      229.51      178.29      6.64 o 
   1   6   6       95.45      100.43      3.87 o 
   2   6   6      365.44      352.57      9.63 o 
   3   6   6        7.29        9.79      2.82 o 
   4   6   6        0.07        4.45      2.61 o 
   5   6   6       52.94       47.55      4.61 o 
   6   6   6      287.38      313.02      7.21 o 
   7   6   6       63.85       58.12      4.08 o 
   8   6   6      539.49      609.05     28.62 o 
   9   6   6      638.87      568.92     25.77 o 
  10   6   6      709.90      680.62     25.88 o 
  11   6   6      119.30      118.41      9.25 o 
  12   6   6      125.10      114.64      8.62 o 
  13   6   6        1.57        6.84      5.59 o 
  14   6   6        0.06       -1.88      5.40 o 
  15   6   6       27.40       28.60      6.19 o 
  16   6   6        6.59        1.80      4.94 o 
  17   6   6       38.57       31.45      6.40 o 
  18   6   6       23.39       25.47      8.48 o 
   1   7   6        6.03        6.73      2.61 o 
   2   7   6       15.12        9.76      2.49 o 
   3   7   6      110.86      112.26      5.32 o 
   4   7   6      903.85      846.53     16.42 o 
   5   7   6      552.30      555.05     14.20 o 
   6   7   6      442.93      428.43     11.62 o 
   7   7   6      277.39      264.56      9.63 o 
   8   7   6       18.32       20.83      4.25 o 
   9   7   6        0.23       -2.15      4.62 o 
  10   7   6       26.57       27.42      6.74 o 
  11   7   6        3.87        6.08      5.41 o 
  12   7   6       39.85       43.27      7.03 o 
  13   7   6       10.16        4.67      3.51 o 
  14   7   6       37.77       36.06      7.33 o 
  15   7   6        0.31        3.53      5.51 o 
  16   7   6        7.93       11.03      7.05 o 
  17   7   6       18.77       15.02      7.90 o 
   0   8   6       91.88       97.72      4.74 o 
   1   8   6      454.34      501.05      9.57 o 
   2   8   6      725.22      744.64     17.36 o 
   3   8   6        2.04       -0.92      2.82 o 
   4   8   6      525.10      496.86     15.02 o 
   5   8   6       90.89       97.64      5.35 o 
   6   8   6       14.29       19.95      4.12 o 
   7   8   6      242.83      231.68      9.07 o 
   8   8   6      126.57      147.19      6.17 o 
   9   8   6        5.54        6.51      4.17 o 
  10   8   6      105.67      124.39      6.99 o 
  11   8   6        5.42        2.61      5.92 o 
  12   8   6      343.82      431.69     21.56 o 
  13   8   6        1.24       -6.59      9.43 o 
  14   8   6        5.28       14.33      7.02 o 
  15   8   6        7.58       15.78      7.62 o 
  16   8   6        6.96       11.42      7.53 o 
   1   9   6      505.76      515.21     13.24 o 
   2   9   6       27.12       28.91      4.16 o 
   3   9   6        8.88       10.72      3.83 o 
   4   9   6       49.30       49.40      4.42 o 
   5   9   6        1.67        4.42      3.90 o 
   6   9   6       11.45        6.61      4.20 o 
   7   9   6       18.83       16.77      4.83 o 
   8   9   6        3.32        1.59      3.51 o 
   9   9   6       24.79       25.72      4.64 o 
  10   9   6        5.47        6.12      5.85 o 
  11   9   6       15.40       15.23      6.66 o 
  12   9   6        0.82       11.83      6.88 o 
  13   9   6        5.79        6.59      8.31 o 
  14   9   6        0.00        4.51      7.10 o 
  15   9   6        9.12       28.17      8.88 o 
   0  10   6      449.87      560.28     42.21 o 
   1  10   6       12.08        7.07      3.10 o 
   2  10   6      152.08      173.19      8.34 o 
   3  10   6       72.92       73.91      6.08 o 
   4  10   6       64.22       70.45      6.26 o 
   5  10   6       14.70       20.12      3.95 o 
   6  10   6       42.60       43.66      6.51 o 
   7  10   6        0.29        2.18      4.51 o 
   8  10   6      150.20      168.01      7.95 o 
   9  10   6        0.88        0.07      5.28 o 
  10  10   6       54.56       78.16      8.81 o 
  11  10   6        1.43       -4.66      6.33 o 
  12  10   6       11.92       24.33      8.83 o 
  13  10   6       30.65       41.20      9.55 o 
   1  11   6       54.12       53.73      5.57 o 
   2  11   6        8.46       14.40      5.10 o 
   3  11   6      127.87      124.20      7.42 o 
   4  11   6       13.51       12.29      5.10 o 
   5  11   6        0.01        4.12      5.20 o 
   6  11   6       20.86       23.73      5.82 o 
   7  11   6       10.84       14.91      6.11 o 
   8  11   6        8.82        8.75      7.05 o 
   9  11   6       10.18        1.24      6.05 o 
  10  11   6        7.88        1.98      6.34 o 
  11  11   6        2.75       14.12      8.05 o 
   0  12   6       97.96       86.60     14.24 o 
   1  12   6       18.18        8.18      5.84 o 
   2  12   6        1.32        6.18      5.27 o 
   3  12   6        0.03       15.15      7.50 o 
   4  12   6        0.07        6.67      7.54 o 
   5  12   6        0.29        5.90     10.09 o 
   6  12   6        0.58       14.15      8.30 o 
   7  12   6        3.35        9.05     10.19 o 
   8  12   6        2.64       -2.36      6.91 o 
   1  13   6       31.60       34.79      8.08 o 
   2  13   6        0.01        1.09      6.70 o 
   3  13   6        9.28       35.61      9.67 o 
   1   1   7     1218.02     1170.17     16.56 o 
   2   1   7     3430.09     3363.76     54.53 o 
   3   1   7       97.56      149.14      5.12 o 
   4   1   7      235.23      174.85      3.11 o 
   5   1   7      666.21      620.45     10.49 o 
   6   1   7      604.82      489.66      9.47 o 
   7   1   7      463.75      469.75      6.72 o 
   8   1   7      125.80      112.24      4.84 o 
   9   1   7      311.36      296.54      5.63 o 
  10   1   7       58.64       69.52      3.70 o 
  11   1   7       19.49       23.17      3.18 o 
  12   1   7       37.57       35.53      3.79 o 
  13   1   7      159.36      163.04      6.61 o 
  14   1   7      462.00      468.33     11.57 o 
  15   1   7      160.91      165.51      7.30 o 
  16   1   7       50.52       56.01      5.25 o 
  17   1   7      102.58      119.75      7.91 o 
  18   1   7       36.65       26.28      5.24 o 
  19   1   7       63.67       62.55      8.34 o 
  20   1   7       23.62       12.21      6.49 o 
   0   2   7      735.37      914.10     16.10 o 
   1   2   7      403.70      343.27      6.18 o 
   2   2   7     1689.20     1617.04     26.94 o 
   3   2   7     5257.40     5369.66     96.03 o 
   4   2   7    10034.24    10080.19    256.89 o 
   5   2   7      391.82      435.64      8.07 o 
   6   2   7      795.38      816.52     12.40 o 
   7   2   7      468.34      509.81      7.18 o 
   8   2   7       42.42       34.46      2.35 o 
   9   2   7       43.76       41.60      2.83 o 
  10   2   7      421.53      505.25     26.18 o 
  11   2   7      383.40      400.66      8.75 o 
  12   2   7      473.61      444.86     10.35 o 
  13   2   7      227.93      230.90      7.01 o 
  14   2   7       34.93       37.21      3.73 o 
  15   2   7       11.11        9.74      3.53 o 
  16   2   7        1.36        1.10      4.03 o 
  17   2   7       86.04       90.36      6.27 o 
  18   2   7        4.69        5.91      4.31 o 
  19   2   7       34.24       24.95      7.35 o 
  20   2   7        0.66       20.59      8.27 o 
   1   3   7      355.44      329.57      6.25 o 
   2   3   7      869.97      816.61     13.98 o 
   3   3   7       40.61       32.84      1.26 o 
   4   3   7      258.42      243.36      5.56 o 
   5   3   7     3847.40     3915.69     77.94 o 
   6   3   7       96.46      111.96      4.52 o 
   7   3   7     1060.90      976.57     16.93 o 
   8   3   7       12.74       14.04      3.08 o 
   9   3   7      677.94      681.43     22.01 o 
  10   3   7      174.14      188.47      9.12 o 
  11   3   7       97.43      112.67      6.73 o 
  12   3   7      145.12      141.34      5.05 o 
  13   3   7        0.80       -1.92      1.92 o 
  14   3   7      164.97      164.48      6.96 o 
  15   3   7       83.57       95.71      6.47 o 
  16   3   7      146.72      162.44      6.92 o 
  17   3   7       15.02       19.31      4.52 o 
  18   3   7        6.65       10.83      6.67 o 
  19   3   7        1.77       -0.43      7.15 o 
   0   4   7      841.52      634.67     16.02 o 
   1   4   7       27.56       27.05      2.68 o 
   2   4   7     3476.32     3493.26     62.76 o 
   3   4   7       75.29       69.71      1.95 o 
   4   4   7      190.34      186.84      7.90 o 
   5   4   7       40.88       43.15      3.37 o 
   6   4   7     2133.11     2226.38     49.37 o 
   7   4   7      245.73      248.09      9.10 o 
   8   4   7      730.17      776.26     19.56 o 
   9   4   7     1516.35     1619.11     39.24 o 
  10   4   7     3583.84     3412.62     99.25 o 
  11   4   7       55.21       43.09      6.61 o 
  12   4   7        7.05        4.76      5.36 o 
  13   4   7        2.87        3.71      2.24 o 
  14   4   7        3.75        3.68      2.18 o 
  15   4   7      161.70      172.49      9.55 o 
  16   4   7       84.70       85.81      8.18 o 
  17   4   7       51.30       52.58      8.16 o 
  18   4   7       23.98       26.95      7.65 o 
  19   4   7        1.86        5.46      6.24 o 
   1   5   7      156.17      182.26      5.96 o 
   2   5   7       13.72        6.34      2.05 o 
   3   5   7        6.95       12.48      1.46 o 
   4   5   7       34.00       44.23      3.58 o 
   5   5   7        2.53        1.50      1.00 o 
   6   5   7        0.01       -1.20      3.49 o 
   7   5   7      303.63      295.73     10.07 o 
   8   5   7      319.68      305.18     12.15 o 
   9   5   7      144.07      143.55      7.27 o 
  10   5   7      130.17      141.56      9.01 o 
  11   5   7       29.55       20.90      5.30 o 
  12   5   7       53.03       42.63      5.19 o 
  13   5   7        0.68        0.57      5.21 o 
  14   5   7        0.51        5.10      4.62 o 
  15   5   7       27.53       29.59      6.50 o 
  16   5   7       45.73       50.87      7.88 o 
  17   5   7        1.81        5.78      6.71 o 
  18   5   7        1.50       -1.61      6.36 o 
   0   6   7      117.92      186.29      8.21 o 
   1   6   7       38.72       50.35      3.41 o 
   2   6   7      986.07      929.53     13.35 o 
   3   6   7       50.71       49.08      3.05 o 
   4   6   7      740.22      670.47     11.90 o 
   5   6   7       24.95       24.55      2.85 o 
   6   6   7        4.35        8.12      2.04 o 
   7   6   7      391.22      375.47     13.18 o 
   8   6   7     1183.08     1120.12     33.28 o 
   9   6   7       74.64       58.53      7.42 o 
  10   6   7       85.43       92.07      8.99 o 
  11   6   7       14.51       21.53      5.44 o 
  12   6   7      447.44      417.98     22.91 o 
  13   6   7       62.47       61.85      7.69 o 
  14   6   7       89.50       89.04      8.59 o 
  15   6   7       11.65        2.71      4.53 o 
  16   6   7       70.04       41.94      6.78 o 
  17   6   7        1.77        6.15      7.42 o 
  18   6   7       30.63       29.23      8.88 o 
   1   7   7      223.04      225.94      6.45 o 
   2   7   7      163.83      153.08      5.53 o 
   3   7   7       78.98       91.45      4.22 o 
   4   7   7        2.92        3.03      2.32 o 
   5   7   7       18.67       18.82      2.92 o 
   6   7   7     1243.79     1157.16     20.99 o 
   7   7   7      326.83      331.89     10.74 o 
   8   7   7       44.57       38.92      6.59 o 
   9   7   7        0.68        5.89      5.32 o 
  10   7   7      124.95      122.00     14.23 o 
  11   7   7      107.96       84.74     12.18 o 
  12   7   7       34.96       21.31      6.97 o 
  13   7   7        0.08        1.64      6.73 o 
  14   7   7       81.87       85.15      9.36 o 
  15   7   7        1.46       -4.84      6.00 o 
  16   7   7       36.36       44.31      9.40 o 
  17   7   7        0.07        9.90      7.30 o 
   0   8   7      516.93      460.76     14.46 o 
   1   8   7        0.38        2.53      1.64 o 
   2   8   7      185.88      178.56      5.96 o 
   3   8   7      468.76      463.49     14.89 o 
   4   8   7       37.56       34.80      4.04 o 
   5   8   7      435.10      448.97     13.26 o 
   6   8   7       29.62       33.08      4.27 o 
   7   8   7       91.60       79.89      4.02 o 
   8   8   7        0.00        0.79      2.66 o 
   9   8   7       12.14        5.20      5.00 o 
  10   8   7      202.75      204.37     18.63 o 
  11   8   7       16.00       16.24      6.98 o 
  12   8   7       27.93       15.14      7.31 o 
  13   8   7        5.45        1.34      6.57 o 
  14   8   7        6.55        4.80      7.82 o 
  15   8   7        1.39        9.43     11.30 o 
  16   8   7        2.10        6.82      7.95 o 
   1   9   7        2.69        3.65      3.16 o 
   2   9   7        5.31        2.73      3.08 o 
   3   9   7      128.16      127.89      6.38 o 
   4   9   7      758.81      808.42     20.67 o 
   5   9   7      564.25      609.98     16.19 o 
   6   9   7        2.94        4.44      3.62 o 
   7   9   7       15.18       26.06      3.88 o 
   8   9   7      284.88      269.32      8.32 o 
   9   9   7      402.04      393.71     16.55 o 
  10   9   7        6.39       21.26      6.06 o 
  11   9   7        7.64       13.05      7.89 o 
  12   9   7        8.04        8.42      6.95 o 
  13   9   7        1.38        8.06      7.50 o 
  14   9   7        9.41        7.99      7.50 o 
   0  10   7       32.89       30.65      4.79 o 
   1  10   7      405.87      399.54     13.97 o 
   2  10   7        6.18        3.62      3.72 o 
   3  10   7      202.84      226.78      8.90 o 
   4  10   7       82.16       85.24      5.60 o 
   5  10   7      127.04      128.36      9.17 o 
   6  10   7       22.74       16.86      4.30 o 
   7  10   7        1.00       -0.56      4.07 o 
   8  10   7        3.17        3.70      5.40 o 
   9  10   7        6.95        5.05      7.04 o 
  10  10   7       59.39       50.00      7.75 o 
  11  10   7       31.61       31.15      9.12 o 
  12  10   7        0.14        4.40      7.40 o 
  13  10   7        0.02        0.18      6.40 o 
   1  11   7       39.56       35.71      6.41 o 
   2  11   7       79.80      104.00      5.99 o 
   3  11   7        0.07        4.42      4.36 o 
   4  11   7       12.82       15.39      4.62 o 
   5  11   7       13.37       19.24      5.11 o 
   6  11   7       28.92       29.77      5.36 o 
   7  11   7      112.97      123.16     10.14 o 
   8  11   7        3.78       -5.91      6.97 o 
   9  11   7        2.79       -1.78      7.05 o 
  10  11   7        5.98        6.86      6.74 o 
  11  11   7       21.84        3.94     12.86 o 
   0  12   7      110.16       97.45     13.83 o 
   1  12   7        8.42       16.71      6.41 o 
   2  12   7        0.78       -1.42      4.90 o 
   3  12   7       77.20       71.32      9.59 o 
   4  12   7       26.86       26.73      6.34 o 
   5  12   7      116.21      109.10     16.86 o 
   6  12   7        5.21        7.69      7.23 o 
   7  12   7       15.63       10.46      7.75 o 
   8  12   7      109.40       90.10     13.82 o 
   1  13   7        5.50        3.88     11.41 o 
   2  13   7        0.87        6.12      8.39 o 
   0   0   8     4201.50     4372.27    165.93 o 
   1   0   8       16.80        4.94      4.31 o 
   2   0   8       20.61       16.76      2.72 o 
   3   0   8     6052.13     6112.01    181.68 o 
   4   0   8       47.31       52.70      2.79 o 
   5   0   8     1228.99     1312.41     24.23 o 
   6   0   8     1407.03     1520.21     28.04 o 
   7   0   8     1473.27     1594.13     54.34 o 
   8   0   8      661.67      643.95     16.48 o 
   9   0   8       69.77       65.32      5.99 o 
  10   0   8      418.13      411.24     13.66 o 
  11   0   8     1448.32     1409.07     37.49 o 
  12   0   8      156.73      163.40      8.21 o 
  13   0   8      876.35      954.09     36.16 o 
  14   0   8      241.24      258.47     13.20 o 
  15   0   8       40.84       32.75      6.54 o 
  16   0   8      158.03      166.42     10.76 o 
  17   0   8       63.73       62.13      9.08 o 
  18   0   8       45.12       38.24      7.68 o 
  19   0   8        0.04        3.41      7.71 o 
  20   0   8       64.78       74.95     31.92 o 
   1   1   8      808.28      807.47     12.68 o 
   2   1   8      566.61      555.71      8.38 o 
   3   1   8       67.72       96.35      2.79 o 
   4   1   8     1018.79      974.05     12.29 o 
   5   1   8     3145.45     3166.55     48.35 o 
   6   1   8       15.97       17.12      2.35 o 
   7   1   8     2769.84     2658.74     44.34 o 
   8   1   8       65.88       62.48      3.23 o 
   9   1   8     1264.53     1340.61     20.88 o 
  10   1   8      254.27      264.27      7.69 o 
  11   1   8      557.68      634.72     12.87 o 
  12   1   8        5.33        8.44      2.74 o 
  13   1   8       23.77       26.55      3.65 o 
  14   1   8      257.43      228.53     10.34 o 
  15   1   8      132.05      133.51      7.28 o 
  16   1   8      172.59      170.85      7.69 o 
  17   1   8       96.50       92.63      6.88 o 
  18   1   8        3.79        2.63      4.38 o 
  19   1   8        6.75        1.99      7.27 o 
  20   1   8        1.08        9.98      7.73 o 
   0   2   8      491.61      417.76      9.95 o 
   1   2   8     3848.47     3719.42     66.35 o 
   2   2   8     1455.91     1461.49     20.42 o 
   3   2   8     6361.71     6581.34    130.55 o 
   4   2   8      515.26      475.65     10.31 o 
   5   2   8      253.72      341.06      8.61 o 
   6   2   8     1261.66     1319.70     20.57 o 
   7   2   8       46.73       57.79      3.83 o 
   8   2   8        1.02        1.37      1.92 o 
   9   2   8     3166.56     3340.18     64.02 o 
  10   2   8      189.03      173.66      7.97 o 
  11   2   8      798.35      749.82     14.77 o 
  12   2   8      198.33      211.47      6.38 o 
  13   2   8       53.66       51.37      3.56 o 
  14   2   8       34.52       28.88      3.99 o 
  15   2   8      308.19      372.89     11.82 o 
  16   2   8        1.34        2.04      4.14 o 
  17   2   8        0.25        1.18      4.05 o 
  18   2   8        5.68        4.78      6.22 o 
  19   2   8       46.08       38.71      8.90 o 
   1   3   8      359.22      469.41      9.61 o 
   2   3   8       14.17       32.38      2.86 o 
   3   3   8      929.71      931.87     13.37 o 
   4   3   8      228.37      269.97     14.10 o 
   5   3   8       59.12       44.62      2.92 o 
   6   3   8      835.12      775.24     14.50 o 
   7   3   8      468.61      443.05      9.44 o 
   8   3   8     1185.79     1238.70     24.48 o 
   9   3   8     2491.79     2612.65     65.46 o 
  10   3   8      523.49      537.39     22.18 o 
  11   3   8       17.14       19.60      4.71 o 
  12   3   8       20.04       25.79      2.17 o 
  13   3   8        0.78       -0.39      2.22 o 
  14   3   8        0.46        1.36      3.21 o 
  15   3   8        0.39        0.12      3.04 o 
  16   3   8       16.17       18.56      4.44 o 
  17   3   8       25.92       27.38      6.65 o 
  18   3   8        3.97        9.05      6.31 o 
  19   3   8       21.59       22.79      7.06 o 
   0   4   8        1.43       -2.05      3.94 o 
   1   4   8     1864.94     1879.57     33.12 o 
   2   4   8      228.29      213.41      5.40 o 
   3   4   8      169.07      173.05      5.10 o 
   4   4   8       17.30       18.49      1.60 o 
   5   4   8      613.79      541.45     11.50 o 
   6   4   8      207.99      206.19      5.91 o 
   7   4   8       92.34       80.28      5.60 o 
   8   4   8      142.42      140.80      5.80 o 
   9   4   8       68.58       56.14      7.11 o 
  10   4   8      428.04      407.02     16.48 o 
  11   4   8      214.69      225.16      9.91 o 
  12   4   8       54.90       59.04      6.73 o 
  13   4   8      962.97     1004.53     34.11 o 
  14   4   8       26.89       23.35      5.50 o 
  15   4   8       10.20        4.79      5.95 o 
  16   4   8        9.87       14.46      6.15 o 
  17   4   8       39.45       38.28      7.48 o 
  18   4   8        8.95       12.71      6.40 o 
  19   4   8        2.81       -2.95      6.65 o 
   1   5   8     4608.66     4606.05    101.40 o 
   2   5   8       65.40       60.27      4.30 o 
   3   5   8      793.43      882.36     14.26 o 
   4   5   8        1.77       -0.64      1.56 o 
   5   5   8     1384.21     1342.73     25.31 o 
   6   5   8      599.60      573.89     16.03 o 
   7   5   8     1483.45     1430.60     38.63 o 
   8   5   8       16.82       14.26      4.83 o 
   9   5   8       91.61       82.06      7.66 o 
  10   5   8      201.34      196.30      9.87 o 
  11   5   8       15.64       11.45      5.39 o 
  12   5   8      688.40      647.64     28.68 o 
  13   5   8       22.23       19.33      6.07 o 
  14   5   8       19.89       13.92      7.15 o 
  15   5   8      128.81      155.95     11.35 o 
  16   5   8        3.26       18.12      6.94 o 
  17   5   8       20.41       29.15      9.03 o 
  18   5   8        4.24       21.39      9.02 o 
   0   6   8      567.44      639.01     18.56 o 
   1   6   8       77.28       83.53      4.68 o 
   2   6   8      138.24      134.76      4.30 o 
   3   6   8       34.50       61.03      2.76 o 
   4   6   8       48.92       67.12      3.19 o 
   5   6   8      602.27      580.91     10.51 o 
   6   6   8       13.70       17.13      5.50 o 
   7   6   8      112.51      101.99      7.59 o 
   8   6   8      275.79      271.70     12.73 o 
   9   6   8      571.98      593.30     21.91 o 
  10   6   8        1.82        7.75      5.93 o 
  11   6   8        0.20       -4.69      6.35 o 
  12   6   8      161.66      124.90     14.62 o 
  13   6   8       63.32       74.47      6.35 o 
  14   6   8       89.47      117.76     18.45 o 
  15   6   8       12.08        6.88      4.72 o 
  16   6   8        3.50        4.58      7.57 o 
  17   6   8       18.63       27.36      8.97 o 
   1   7   8      975.89      966.74     21.38 o 
   2   7   8      166.21      162.62      3.45 o 
   3   7   8      122.78      134.72      7.91 o 
   4   7   8       68.12       64.29      4.08 o 
   5   7   8      455.90      469.72     10.21 o 
   6   7   8       66.06       49.75      3.16 o 
   7   7   8      309.18      296.91     14.00 o 
   8   7   8       23.26       19.88      6.20 o 
   9   7   8      564.73      519.83     24.18 o 
  10   7   8       14.23       17.04      7.59 o 
  11   7   8        9.10       12.06      6.41 o 
  12   7   8        4.10       -2.14      6.82 o 
  13   7   8      186.32      206.50     17.25 o 
  14   7   8       53.79       38.90      9.66 o 
  15   7   8        2.20       -2.14      6.34 o 
  16   7   8       11.83       15.60      7.64 o 
   0   8   8      151.66      138.90      5.78 o 
   1   8   8      146.64      132.66      4.56 o 
   2   8   8       23.58       16.32      3.32 o 
   3   8   8     1746.22     1704.06     34.94 o 
   4   8   8      130.76      132.79      5.73 o 
   5   8   8       37.51       29.15      4.29 o 
   6   8   8        0.23        4.01      2.56 o 
   7   8   8       18.72       14.28      3.16 o 
   8   8   8        0.87        2.62      4.59 o 
   9   8   8      147.73      189.09     13.55 o 
  10   8   8       94.41       90.11      9.29 o 
  11   8   8      183.68      223.59     13.87 o 
  12   8   8        8.05       10.73      7.01 o 
  13   8   8       28.97       42.99      9.61 o 
  14   8   8        5.70       12.81      7.75 o 
  15   8   8        1.83       -0.16      8.83 o 
   1   9   8       84.26       85.15      6.04 o 
   2   9   8        3.98        3.72      3.47 o 
   3   9   8        3.87        0.77      2.82 o 
   4   9   8        0.74       -3.05      3.05 o 
   5   9   8       75.95       78.83      5.43 o 
   6   9   8      155.67      155.19      6.84 o 
   7   9   8      142.10      137.02      7.25 o 
   8   9   8       14.72        9.98      3.02 o 
   9   9   8        1.92        0.56      4.52 o 
  10   9   8        0.16        1.37      6.12 o 
  11   9   8       18.55       35.37      8.41 o 
  12   9   8        0.01        3.44      7.12 o 
  13   9   8       51.29       66.35     10.05 o 
  14   9   8        1.13       13.62      8.42 o 
   0  10   8      208.98      272.97     18.16 o 
   1  10   8      439.64      466.14     15.76 o 
   2  10   8       16.70       12.30      4.41 o 
   3  10   8        0.28        3.36      3.50 o 
   4  10   8       48.65       46.72      4.48 o 
   5  10   8      218.64      221.06      8.78 o 
   6  10   8       12.87        6.53      4.06 o 
   7  10   8       10.12        5.90      6.61 o 
   8  10   8        0.95       -0.15      5.21 o 
   9  10   8       82.56      104.97     14.24 o 
  10  10   8        0.00        6.03      5.59 o 
  11  10   8       73.75      100.60     13.95 o 
  12  10   8        2.06        7.28      7.49 o 
   1  11   8       34.48       30.00      5.34 o 
   2  11   8        0.03        2.05      4.41 o 
   3  11   8      125.88      140.71      7.31 o 
   4  11   8      177.80      172.10      9.68 o 
   5  11   8       17.87       17.47      4.62 o 
   6  11   8        0.39        2.49      4.79 o 
   7  11   8       77.28      111.70     11.95 o 
   8  11   8       40.32       38.28     13.79 o 
   9  11   8        0.00       35.61     15.46 o 
  10  11   8        4.84       -2.54      6.92 o 
   0  12   8        1.64        0.00      6.41 o 
   1  12   8       39.14       33.80      6.36 o 
   2  12   8       79.76       67.59      7.37 o 
   3  12   8        7.48       10.96      7.51 o 
   4  12   8        3.16        4.36      5.28 o 
   5  12   8        5.57       11.35      9.47 o 
   6  12   8        7.97       11.67      7.90 o 
   7  12   8        0.81       -0.55      7.19 o 
   1   1   9      148.96      133.24      3.97 o 
   2   1   9       28.64       28.68      2.14 o 
   3   1   9      934.36      972.32     13.99 o 
   4   1   9      241.81      257.39      4.84 o 
   5   1   9     4270.76     4185.66     70.45 o 
   6   1   9       24.41       38.67      2.34 o 
   7   1   9     2909.37     2897.26     50.57 o 
   8   1   9       51.04       59.61      3.11 o 
   9   1   9       63.39       67.62      3.42 o 
  10   1   9       33.48       39.19      3.46 o 
  11   1   9        5.26        8.39      2.92 o 
  12   1   9      120.05      120.80      5.19 o 
  13   1   9       66.54       61.46      4.57 o 
  14   1   9        2.67        1.42      3.22 o 
  15   1   9      186.83      197.94      8.14 o 
  16   1   9       46.72       38.74      4.91 o 
  17   1   9       22.88       29.55      5.17 o 
  18   1   9       36.06       32.72      6.16 o 
  19   1   9      123.65      127.89     12.95 o 
   0   2   9     1924.64     1962.94     43.64 o 
   1   2   9      495.36      469.58      8.30 o 
   2   2   9       95.73      105.76      5.22 o 
   3   2   9      509.22      436.01      6.49 o 
   4   2   9       61.12       77.85      3.27 o 
   5   2   9        0.28       -0.87      1.05 o 
   6   2   9       50.15       48.57      3.25 o 
   7   2   9        1.44        1.50      2.58 o 
   8   2   9      386.75      382.12      8.17 o 
   9   2   9        0.25       -0.11      2.18 o 
  10   2   9      120.33      134.77      5.05 o 
  11   2   9     1038.34      999.60     20.06 o 
  12   2   9      136.86      117.47      7.17 o 
  13   2   9       72.84       53.68      3.96 o 
  14   2   9       30.81       34.47      4.06 o 
  15   2   9       58.93       53.53      5.13 o 
  16   2   9        0.27       -0.27      2.99 o 
  17   2   9        7.00       -3.68      7.27 o 
  18   2   9       71.57       70.24     10.01 o 
  19   2   9       22.00       15.67      8.39 o 
   1   3   9     5166.66     5550.51    121.68 o 
   2   3   9       86.82       80.59      4.53 o 
   3   3   9       27.83       36.86      1.74 o 
   4   3   9       53.24       58.58      3.68 o 
   5   3   9      617.96      649.22     15.42 o 
   6   3   9      793.72      816.62     16.10 o 
   7   3   9      151.33      140.87      5.36 o 
   8   3   9      207.65      221.51      7.76 o 
   9   3   9      301.67      323.61     11.62 o 
  10   3   9       42.46       50.95      5.36 o 
  11   3   9      172.11      176.41      9.02 o 
  12   3   9       35.13       36.53      5.86 o 
  13   3   9        0.58        1.92      5.26 o 
  14   3   9       91.38       88.22      6.10 o 
  15   3   9        5.00        2.71      2.23 o 
  16   3   9        4.56       13.11      6.16 o 
  17   3   9      118.95      101.87     10.22 o 
  18   3   9       37.16       39.33      9.41 o 
  19   3   9        5.24        0.75      6.38 o 
   0   4   9        3.26        3.98      3.54 o 
   1   4   9      452.62      401.01     19.70 o 
   2   4   9       39.01       31.35      3.77 o 
   3   4   9     1882.71     1840.82     26.15 o 
   4   4   9      166.09      129.52     16.10 o 
   5   4   9        0.01       -2.91      2.91 o 
   6   4   9        0.96        2.38      2.86 o 
   7   4   9        1.99        0.77      3.20 o 
   8   4   9       28.15       41.01      5.50 o 
   9   4   9      533.77      480.63     14.83 o 
  10   4   9     1087.55     1068.55     28.46 o 
  11   4   9       90.00      111.94      8.21 o 
  12   4   9       39.73       38.34      5.62 o 
  13   4   9      547.56      570.34     23.84 o 
  14   4   9        4.26       18.54      5.59 o 
  15   4   9        3.16        0.88      5.17 o 
  16   4   9      230.05      255.34     15.62 o 
  17   4   9        2.38       12.74      9.72 o 
  18   4   9        0.01        4.87      7.28 o 
   1   5   9      205.20      174.67      8.14 o 
   2   5   9       15.16       15.98      2.45 o 
   3   5   9       29.02       40.76      2.90 o 
   4   5   9      188.86      188.05      4.74 o 
   5   5   9       35.82       37.10      3.08 o 
   6   5   9      201.73      221.88      9.91 o 
   7   5   9     1324.84     1228.01     33.79 o 
   8   5   9      371.02      357.39     13.19 o 
   9   5   9       36.87       26.60      7.25 o 
  10   5   9       84.30       72.99      8.74 o 
  11   5   9       97.02       79.49      7.64 o 
  12   5   9        7.65       13.64      4.75 o 
  13   5   9        7.53        9.33      5.56 o 
  14   5   9       92.52       98.69      8.18 o 
  15   5   9        8.15        0.97      5.19 o 
  16   5   9       12.39        6.21      6.62 o 
  17   5   9        3.43        3.95      7.52 o 
  18   5   9        5.58       11.51      8.05 o 
   0   6   9       10.55        7.62      4.08 o 
   1   6   9      679.14      684.55     13.98 o 
   2   6   9       10.05       14.24      2.95 o 
   3   6   9      289.80      295.04      6.50 o 
   4   6   9      172.61      206.37      9.01 o 
   5   6   9        1.94        0.23      1.11 o 
   6   6   9      198.36      208.61     10.02 o 
   7   6   9       78.33       75.59      7.66 o 
   8   6   9      291.99      264.66     13.97 o 
   9   6   9      950.93      980.50     35.01 o 
  10   6   9       36.82       36.68      6.82 o 
  11   6   9      185.17      170.43     13.98 o 
  12   6   9       38.09       41.07      8.96 o 
  13   6   9      265.28      298.36     22.46 o 
  14   6   9       60.36       54.94      8.27 o 
  15   6   9        0.30        7.62      5.12 o 
  16   6   9       10.22       25.28      8.77 o 
  17   6   9        0.17       -2.96      7.06 o 
   1   7   9      152.88      154.25      6.37 o 
   2   7   9       37.88       30.22      2.94 o 
   3   7   9      211.60      202.81      7.11 o 
   4   7   9        2.29        1.96      2.20 o 
   5   7   9      936.97      919.55     21.75 o 
   6   7   9      165.45      194.24      9.86 o 
   7   7   9      407.96      395.50     16.24 o 
   8   7   9       53.32       46.81      6.91 o 
   9   7   9      147.48      118.29     10.36 o 
  10   7   9        2.25        1.39      7.38 o 
  11   7   9       28.55       23.79      7.27 o 
  12   7   9        0.59       -0.49      7.23 o 
  13   7   9       34.86       48.14     10.93 o 
  14   7   9       12.13       29.76     10.12 o 
  15   7   9        0.01       11.05      8.67 o 
  16   7   9        2.00       -4.56      7.49 o 
   0   8   9      128.61      162.99     10.17 o 
   1   8   9       15.71       21.36      3.13 o 
   2   8   9       46.15       50.14      4.25 o 
   3   8   9        6.34        6.58      3.31 o 
   4   8   9       46.91       66.64      5.54 o 
   5   8   9      259.67      233.35      7.65 o 
   6   8   9        7.05        4.55      2.52 o 
   7   8   9       96.11      100.77      9.92 o 
   8   8   9       18.12       16.82      5.33 o 
   9   8   9        0.60        9.14      6.21 o 
  10   8   9       72.29       76.86      9.71 o 
  11   8   9      108.02      125.73     13.16 o 
  12   8   9        5.91        8.68      7.49 o 
  13   8   9        1.86        2.70      6.87 o 
  14   8   9       10.50       16.12      9.25 o 
  15   8   9       36.29       34.95     10.05 o 
   1   9   9      254.46      269.54     10.74 o 
   2   9   9       22.41       16.56      4.04 o 
   3   9   9      279.36      294.52     15.57 o 
   4   9   9       36.10       37.80      4.45 o 
   5   9   9      301.57      324.65     10.15 o 
   6   9   9       16.99        6.97      2.99 o 
   7   9   9      127.68      102.02      9.28 o 
   8   9   9       38.63       39.81      7.01 o 
   9   9   9       41.78       51.47      7.96 o 
  10   9   9        3.17        0.45      5.15 o 
  11   9   9        5.19       11.45      7.53 o 
  12   9   9        1.42        4.27      7.29 o 
  13   9   9       84.77       96.53     14.65 o 
  14   9   9        0.12        5.20     13.10 o 
   0  10   9       68.90       83.72      7.21 o 
   1  10   9       80.90       91.21      4.93 o 
   2  10   9       52.47       44.31      4.75 o 
   3  10   9        1.16        3.37      3.72 o 
   4  10   9        2.97        1.17      3.68 o 
   5  10   9        0.58       -0.22      3.53 o 
   6  10   9       39.12       38.47      4.53 o 
   7  10   9       32.99       34.04     10.59 o 
   8  10   9       21.24       30.51      6.33 o 
   9  10   9        8.12       21.00      7.87 o 
  10  10   9       17.04       21.30      8.75 o 
  11  10   9       16.73       24.11      8.59 o 
  12  10   9        0.07        1.18      6.43 o 
   1  11   9       83.66       80.42      7.04 o 
   2  11   9       13.04       18.57      4.74 o 
   3  11   9       35.38       37.51      4.88 o 
   4  11   9        0.13        1.47      4.24 o 
   5  11   9       37.01       46.55     10.74 o 
   6  11   9        1.13       -3.02      6.19 o 
   7  11   9       32.37       44.07      9.72 o 
   8  11   9        0.62       -1.55     10.32 o 
   9  11   9       31.49       31.32      8.61 o 
  10  11   9        3.07      -10.41     20.82 o 
   0  12   9        1.96       -3.53      6.55 o 
   1  12   9      106.97       85.65      8.52 o 
   2  12   9       28.73       26.92      5.90 o 
   3  12   9        3.21        6.37      5.29 o 
   4  12   9        0.05        9.66      8.06 o 
   5  12   9        5.38        7.79      8.45 o 
   6  12   9       18.33       24.97     19.38 o 
   0   0  10     8169.98     8616.52    480.01 o 
   1   0  10     1929.32     1714.48     38.20 o 
   2   0  10     1387.18     1251.71     28.83 o 
   3   0  10     1015.92     1028.87     40.54 o 
   4   0  10     1087.99     1078.75     33.98 o 
   5   0  10      909.66      989.13     18.29 o 
   6   0  10       25.56       38.79      3.72 o 
   7   0  10       50.94       60.62      6.58 o 
   8   0  10      318.80      347.31     17.51 o 
   9   0  10      217.58      206.44     11.41 o 
  10   0  10       33.95       27.49      4.66 o 
  11   0  10     1865.66     1812.37     46.09 o 
  12   0  10        0.08        3.51      5.46 o 
  13   0  10       38.98       23.76      4.44 o 
  14   0  10       46.69       56.04      7.25 o 
  15   0  10      493.97      491.57     21.53 o 
  16   0  10       29.43       23.14      7.95 o 
  17   0  10       35.70       35.82      7.61 o 
  18   0  10        0.01       -6.00      6.51 o 
  19   0  10        1.54       -2.16      9.83 o 
   1   1  10     2272.50     2696.84     47.18 o 
   2   1  10      671.21      667.62     10.59 o 
   3   1  10     2481.69     2747.46     46.71 o 
   4   1  10     3534.55     3817.03     83.55 o 
   5   1  10      474.47      531.33      7.68 o 
   6   1  10      359.88      372.68     12.53 o 
   7   1  10        3.23        4.38      2.13 o 
   8   1  10      266.31      246.67      6.54 o 
   9   1  10      339.94      360.95      7.48 o 
  10   1  10      207.42      183.65      5.36 o 
  11   1  10      942.81     1016.64     24.48 o 
  12   1  10      524.99      549.73     20.55 o 
  13   1  10       45.09       41.77      3.71 o 
  14   1  10      462.19      422.63     12.59 o 
  15   1  10        1.93        5.41      3.08 o 
  16   1  10        5.70        6.80      3.73 o 
  17   1  10      153.56      139.48      8.49 o 
  18   1  10       15.34       17.80      5.96 o 
  19   1  10        0.10       -4.04      6.34 o 
   0   2  10      347.76      418.02     11.79 o 
   1   2  10      218.06      196.86      4.72 o 
   2   2  10     1430.72     1539.10     23.11 o 
   3   2  10       42.34       43.14      3.04 o 
   4   2  10      189.58      192.72      5.20 o 
   5   2  10      141.77      168.43      4.79 o 
   6   2  10       42.96       30.00      4.93 o 
   7   2  10      678.26      678.70     15.15 o 
   8   2  10      731.83      703.10     14.63 o 
   9   2  10      356.01      393.31      9.50 o 
  10   2  10        4.36        5.79      2.36 o 
  11   2  10       99.88       66.99      4.45 o 
  12   2  10      155.13      158.35      6.98 o 
  13   2  10      767.93      701.64     19.62 o 
  14   2  10        4.78        1.07      2.45 o 
  15   2  10       66.64       72.76      5.43 o 
  16   2  10       76.01       70.03      7.70 o 
  17   2  10       35.78       25.12      6.50 o 
  18   2  10        0.06       -0.88      5.84 o 
  19   2  10       18.00       15.52      7.13 o 
   1   3  10     2640.52     2901.47     53.48 o 
   2   3  10     1638.54     1708.78     26.70 o 
   3   3  10       34.94       44.61      2.49 o 
   4   3  10     1890.23     1775.90     31.95 o 
   5   3  10      587.52      518.87     11.23 o 
   6   3  10     1754.92     1753.73     33.58 o 
   7   3  10      305.79      290.48      9.03 o 
   8   3  10      580.00      563.74     13.43 o 
   9   3  10      160.85      181.71      7.12 o 
  10   3  10        0.75        2.96      4.07 o 
  11   3  10      169.34      173.98      8.90 o 
  12   3  10      413.67      400.04     14.48 o 
  13   3  10      306.60      319.13     14.86 o 
  14   3  10       20.13       25.63      5.91 o 
  15   3  10      328.98      354.27     19.73 o 
  16   3  10        1.65        1.43      5.53 o 
  17   3  10        1.29        7.55      6.20 o 
  18   3  10       43.47       46.83      8.11 o 
   0   4  10       76.05       93.71      6.80 o 
   1   4  10      150.73      140.91      5.26 o 
   2   4  10       23.66       33.88      3.83 o 
   3   4  10        7.08       12.68      2.73 o 
   4   4  10      261.05      223.89     11.07 o 
   5   4  10     1238.56     1272.59     30.86 o 
   6   4  10       21.33       22.02      3.48 o 
   7   4  10      610.86      609.76     15.97 o 
   8   4  10      987.08     1073.39     25.30 o 
   9   4  10       20.96       25.48      5.14 o 
  10   4  10       91.31       78.86      6.99 o 
  11   4  10        4.83        4.24      4.21 o 
  12   4  10       35.69       33.36      6.47 o 
  13   4  10      114.89      110.57      9.93 o 
  14   4  10       46.93       43.14      7.57 o 
  15   4  10        0.46        2.86      6.26 o 
  16   4  10       17.59       14.16      7.65 o 
  17   4  10       13.70        9.15     12.52 o 
  18   4  10        0.00        3.14      6.80 o 
   1   5  10       18.47       15.14      3.43 o 
   2   5  10      633.10      675.05     21.27 o 
   3   5  10      270.65      266.38      5.80 o 
   4   5  10      698.70      649.36     16.80 o 
   5   5  10     2250.66     2110.17     44.97 o 
   6   5  10     1851.54     1781.70     40.37 o 
   7   5  10       49.57       49.13      4.78 o 
   8   5  10     1788.07     1761.48     47.86 o 
   9   5  10      547.58      508.03     17.15 o 
  10   5  10       61.02       48.05      7.46 o 
  11   5  10        7.28        2.55      6.56 o 
  12   5  10       68.55       51.72      6.48 o 
  13   5  10       29.93       34.51      6.90 o 
  14   5  10       23.53       24.19      6.05 o 
  15   5  10       28.56       41.18      7.44 o 
  16   5  10       55.32       57.59      9.50 o 
  17   5  10      142.30      134.24     12.05 o 
   0   6  10      260.34      278.81     11.51 o 
   1   6  10       89.73       91.81      5.20 o 
   2   6  10      368.61      373.18      9.01 o 
   3   6  10      318.01      339.71      7.69 o 
   4   6  10        3.12        6.24      2.24 o 
   5   6  10      375.12      372.64      9.05 o 
   6   6  10       23.07       23.74      5.17 o 
   7   6  10       83.83       56.96      7.10 o 
   8   6  10       66.17       71.56     10.18 o 
   9   6  10      216.49      222.54     12.88 o 
  10   6  10       17.48       23.21      6.49 o 
  11   6  10      231.30      238.78     18.21 o 
  12   6  10        2.14       -0.21      7.25 o 
  13   6  10       22.95       11.64      8.18 o 
  14   6  10        2.02       -6.61      8.31 o 
  15   6  10       10.37       13.29      8.27 o 
  16   6  10        1.32       -2.24      7.04 o 
  17   6  10        3.50       -2.98      7.61 o 
   1   7  10      527.43      564.29     13.29 o 
   2   7  10      704.27      732.56     18.16 o 
   3   7  10      130.14      149.06      5.49 o 
   4   7  10     1570.31     1590.50     40.72 o 
   5   7  10       69.19       84.76      4.41 o 
   6   7  10      227.27      232.52     11.81 o 
   7   7  10      480.80      466.90     18.97 o 
   8   7  10        8.88       12.72      5.45 o 
   9   7  10      102.12       83.50      8.95 o 
  10   7  10      132.32      109.75     13.23 o 
  11   7  10        0.83       -2.58      6.92 o 
  12   7  10        6.24       29.12      9.17 o 
  13   7  10        0.43        3.11      7.65 o 
  14   7  10      101.20      121.03     23.86 o 
  15   7  10       14.21       -5.85      8.62 o 
  16   7  10       11.54       33.85     14.12 o 
   0   8  10      232.35      286.28     13.77 o 
   1   8  10       68.81       69.76      6.26 o 
   2   8  10        1.89        1.02      2.41 o 
   3   8  10        0.08        2.25      3.80 o 
   4   8  10       18.40       16.08      3.37 o 
   5   8  10        0.29        1.49      2.47 o 
   6   8  10       28.87       19.40      3.42 o 
   7   8  10       96.51       81.23      7.18 o 
   8   8  10        2.87        3.02      4.71 o 
   9   8  10      124.02      126.03     13.49 o 
  10   8  10        2.76       18.26      7.54 o 
  11   8  10       11.45       15.70      6.85 o 
  12   8  10       36.52       52.81     10.25 o 
  13   8  10       43.91       47.74     11.15 o 
  14   8  10        8.12       15.86      8.15 o 
  15   8  10        6.99      -16.34     16.34 o 
   1   9  10       60.93       61.86      2.81 o 
   2   9  10      109.98      116.71      5.68 o 
   3   9  10       17.51       12.91      3.51 o 
   4   9  10       10.66        6.78      3.33 o 
   5   9  10       69.93       65.63      6.21 o 
   6   9  10       33.01       22.96      3.13 o 
   7   9  10       19.16       28.61      7.45 o 
   8   9  10       82.71       80.64      7.60 o 
   9   9  10        0.23        0.72      6.57 o 
  10   9  10        0.05        1.29      6.18 o 
  11   9  10        5.79        8.41     10.19 o 
  12   9  10        0.30       -0.90      6.36 o 
  13   9  10        2.07       18.13      8.62 o 
   0  10  10      232.76      316.27     15.90 o 
   1  10  10       53.26       56.56      4.62 o 
   2  10  10        2.31        2.88      3.23 o 
   3  10  10       19.47       18.86      4.46 o 
   4  10  10       44.08       47.31      4.97 o 
   5  10  10        2.66        1.87      3.27 o 
   6  10  10        0.15       -2.38      6.05 o 
   7  10  10       11.40       24.25      6.79 o 
   8  10  10        4.25       12.30      7.78 o 
   9  10  10        2.95       23.53      9.14 o 
  10  10  10        2.67       15.49      8.20 o 
  11  10  10        9.99       12.29     10.49 o 
   1  11  10        2.02        0.63      4.21 o 
   2  11  10       19.34       17.29      5.06 o 
   3  11  10       19.46       15.95      4.74 o 
   4  11  10       33.34       30.89      6.73 o 
   5  11  10       77.69       75.37      8.44 o 
   6  11  10        0.06        1.81      9.58 o 
   7  11  10       15.79        4.90      8.06 o 
   8  11  10       43.94       56.13      9.59 o 
   9  11  10        0.57       20.61     16.99 o 
   0  12  10        6.23       14.46      8.60 o 
   1  12  10       25.51       17.59      5.45 o 
   2  12  10       48.26       46.03      7.45 o 
   3  12  10        7.21       14.57      7.50 o 
   4  12  10       23.21       28.59      9.15 o 
   5  12  10        0.86        5.57     12.75 o 
   1   1  11      451.88      433.57      8.40 o 
   2   1  11     1970.96     2051.42     32.89 o 
   3   1  11      193.15      209.57      4.87 o 
   4   1  11      675.46      632.68     10.33 o 
   5   1  11       18.54        9.32      2.18 o 
   6   1  11     1287.13     1344.05     20.51 o 
   7   1  11       37.71       32.85      2.61 o 
   8   1  11     1426.35     1343.98     24.53 o 
   9   1  11      231.39      239.41      6.41 o 
  10   1  11        0.24        1.34      2.30 o 
  11   1  11        1.13       -0.81      2.43 o 
  12   1  11       42.19       26.09      3.57 o 
  13   1  11       12.64        7.39      3.09 o 
  14   1  11      122.55      118.80      5.58 o 
  15   1  11       12.62       19.16      3.51 o 
  16   1  11       54.64       50.96      6.18 o 
  17   1  11       15.61       12.38      5.99 o 
  18   1  11       79.26       72.69      8.44 o 
  19   1  11       38.36       39.98      8.22 o 
   0   2  11      158.54      162.14      7.11 o 
   1   2  11      173.62      174.93      5.05 o 
   2   2  11       80.95      114.41      3.64 o 
   3   2  11       31.76       43.71      3.00 o 
   4   2  11     1061.49     1214.18     29.47 o 
   5   2  11        0.71       -0.93      2.20 o 
   6   2  11      192.57      186.06      4.55 o 
   7   2  11       70.16       67.66      5.05 o 
   8   2  11        5.08        7.36      3.22 o 
   9   2  11      172.07      178.62      8.30 o 
  10   2  11       66.60       64.63      3.57 o 
  11   2  11       15.76       10.58      2.50 o 
  12   2  11       74.90       82.53      3.89 o 
  13   2  11       34.47       26.61      3.81 o 
  14   2  11        0.49       -1.62      2.30 o 
  15   2  11        0.44       -0.63      1.93 o 
  16   2  11        1.17        6.38      5.05 o 
  17   2  11       42.82       39.34      6.89 o 
  18   2  11        6.67        4.35      5.73 o 
   1   3  11       29.48       36.85      3.10 o 
   2   3  11      281.76      319.12      6.93 o 
   3   3  11      306.89      351.84      7.00 o 
   4   3  11      695.27      709.01     14.59 o 
   5   3  11       30.51       26.15      3.75 o 
   6   3  11      702.26      732.98     17.49 o 
   7   3  11      308.91      285.81      8.67 o 
   8   3  11      459.82      492.06     14.93 o 
   9   3  11      112.87      123.05      6.07 o 
  10   3  11      474.80      505.03     20.68 o 
  11   3  11       84.91       83.77      6.57 o 
  12   3  11       98.59       92.43      8.25 o 
  13   3  11      196.54      185.94     10.90 o 
  14   3  11        7.84        4.96      5.82 o 
  15   3  11        7.84        4.35      5.53 o 
  16   3  11      102.38       85.25      9.20 o 
  17   3  11        4.63        6.98      6.92 o 
  18   3  11        0.01        2.38      6.43 o 
   0   4  11        6.97       12.07      3.72 o 
   1   4  11     1165.32     1166.83     24.78 o 
   2   4  11     3180.36     3144.08     70.57 o 
   3   4  11      102.65       93.66      4.56 o 
   4   4  11        0.46        0.33      2.81 o 
   5   4  11        1.52       11.23      3.29 o 
   6   4  11      147.05      154.98      9.45 o 
   7   4  11       93.93       95.41      6.24 o 
   8   4  11      104.68      112.69      7.65 o 
   9   4  11       86.70       91.66      6.30 o 
  10   4  11      755.68      826.11     53.42 o 
  11   4  11       27.35       32.64      5.19 o 
  12   4  11      176.76      201.00     15.40 o 
  13   4  11       44.33       45.47      7.22 o 
  14   4  11        3.68       -0.39      5.84 o 
  15   4  11        4.64        9.22      6.39 o 
  16   4  11       19.33       28.99      7.99 o 
  17   4  11        1.38        6.41      7.88 o 
  18   4  11        0.27       -5.35      6.51 o 
   1   5  11       11.41        9.12      3.75 o 
   2   5  11      204.22      223.99      9.61 o 
   3   5  11      435.37      436.18      8.15 o 
   4   5  11       21.28       14.52      2.41 o 
   5   5  11      175.38      156.62      6.34 o 
   6   5  11      146.67      148.99      6.39 o 
   7   5  11       81.29       68.70      5.67 o 
   8   5  11      162.13      152.37      8.96 o 
   9   5  11        1.88        4.08      4.63 o 
  10   5  11      131.95      113.03     12.64 o 
  11   5  11      330.87      350.91     18.79 o 
  12   5  11        0.65       -1.54      6.72 o 
  13   5  11        5.30        4.48      6.68 o 
  14   5  11        0.19       -1.47      5.48 o 
  15   5  11        6.65       10.71      7.75 o 
  16   5  11       17.77       25.07      7.12 o 
  17   5  11        1.07        0.19      6.24 o 
   0   6  11     1268.06     1347.06     45.41 o 
   1   6  11      168.90      159.04      6.62 o 
   2   6  11       99.71       95.03      4.81 o 
   3   6  11      780.52      732.42     13.53 o 
   4   6  11      184.89      165.87      7.74 o 
   5   6  11      178.63      174.09      7.64 o 
   6   6  11      108.19       91.52      4.85 o 
   7   6  11       34.04       31.30      6.34 o 
   8   6  11      304.93      306.34     16.70 o 
   9   6  11       24.66       20.95      6.03 o 
  10   6  11       92.48      110.38     10.94 o 
  11   6  11        2.06       -2.64      7.42 o 
  12   6  11      125.62      138.50     13.46 o 
  13   6  11        3.87       -3.05      7.23 o 
  14   6  11      138.62      134.69     13.90 o 
  15   6  11       35.22       32.32     11.54 o 
  16   6  11        4.01       15.32      9.33 o 
   1   7  11       24.64       13.30      4.06 o 
   2   7  11      245.10      260.91      7.23 o 
   3   7  11      411.76      413.78     15.64 o 
   4   7  11        0.18        1.18      2.82 o 
   5   7  11       42.43       33.14      4.42 o 
   6   7  11       65.87       63.28      7.00 o 
   7   7  11      112.50      110.43      8.78 o 
   8   7  11      177.90      158.63     12.41 o 
   9   7  11        0.08       -2.52      6.74 o 
  10   7  11        0.64        6.63      6.97 o 
  11   7  11        0.45       -3.43      7.49 o 
  12   7  11       12.26       21.59      9.08 o 
  13   7  11        0.14       -3.11      7.99 o 
  14   7  11       23.48       28.81     10.39 o 
  15   7  11       64.98       67.65     12.16 o 
   0   8  11        8.64        4.26      5.17 o 
   1   8  11       75.92       67.70      5.07 o 
   2   8  11       70.81       56.52      3.51 o 
   3   8  11       32.90       31.19      3.80 o 
   4   8  11        7.47        2.78      2.80 o 
   5   8  11        0.86        4.80      2.97 o 
   6   8  11       40.29       42.26      6.10 o 
   7   8  11       15.29       13.86      5.68 o 
   8   8  11        9.42        9.96      5.67 o 
   9   8  11       38.38       32.17      7.36 o 
  10   8  11        0.82        4.91      7.18 o 
  11   8  11        6.06       13.32      9.12 o 
  12   8  11      111.37      115.36     15.34 o 
  13   8  11       24.38       36.70     13.19 o 
  14   8  11       11.18        9.29      9.07 o 
   1   9  11      636.08      639.82     13.12 o 
   2   9  11        1.88        2.07      4.03 o 
   3   9  11       11.47       13.27      3.49 o 
   4   9  11      125.81      134.50      8.30 o 
   5   9  11        7.76        2.05      2.86 o 
   6   9  11       60.47       99.61     10.67 o 
   7   9  11        1.50       -5.90      5.90 o 
   8   9  11       17.84       19.50      7.49 o 
   9   9  11       16.59       28.50      8.98 o 
  10   9  11       17.60       29.29      9.57 o 
  11   9  11        1.54        1.85      7.69 o 
  12   9  11        0.59       13.58      9.25 o 
  13   9  11        0.02       -3.97      9.16 o 
   0  10  11        0.10        1.63      6.17 o 
   1  10  11       73.22       75.25      5.64 o 
   2  10  11       55.72       66.88      5.32 o 
   3  10  11        3.51        2.46      3.86 o 
   4  10  11       63.79       59.05      5.37 o 
   5  10  11      104.65      107.19      8.80 o 
   6  10  11       32.03       26.91      7.38 o 
   7  10  11        9.68       15.74      6.98 o 
   8  10  11        1.87        8.32      6.98 o 
   9  10  11       36.52       44.64     12.50 o 
  10  10  11        0.79        5.33      8.11 o 
  11  10  11       17.51       15.13      9.36 o 
   1  11  11       85.81       68.00      7.26 o 
   2  11  11        6.60       20.20      5.91 o 
   3  11  11        8.56        6.35      6.49 o 
   4  11  11       99.36      101.31     12.39 o 
   5  11  11        5.58        3.41      8.99 o 
   6  11  11        8.40       20.56      7.99 o 
   7  11  11        2.49       -3.20      7.56 o 
   8  11  11       32.44       55.61     10.94 o 
   0  12  11      146.48      146.17     14.91 o 
   1  12  11        0.21        4.19      5.27 o 
   2  12  11        0.28        5.13      6.07 o 
   3  12  11      103.50       89.74     12.27 o 
   4  12  11        6.59       13.26      7.16 o 
   0   0  12     1226.57     1243.11     41.83 o 
   1   0  12      208.03      271.71     10.21 o 
   2   0  12      839.77      774.78     18.80 o 
   3   0  12     1160.02     1277.80     29.76 o 
   4   0  12     1157.82     1226.60     36.03 o 
   5   0  12       45.73       41.24      7.80 o 
   6   0  12       22.36       22.93      3.69 o 
   7   0  12       16.25       13.52      3.14 o 
   8   0  12     2056.52     2030.79     48.11 o 
   9   0  12      409.01      382.33     14.60 o 
  10   0  12      604.29      634.66     22.94 o 
  11   0  12     1318.61     1225.82     36.40 o 
  12   0  12      985.46      999.02     29.58 o 
  13   0  12      249.50      220.67      9.95 o 
  14   0  12      116.66      131.05      9.83 o 
  15   0  12      133.64      147.63      9.67 o 
  16   0  12       29.05       33.05      7.46 o 
  17   0  12        3.90       18.02     12.70 o 
  18   0  12        4.46        0.67     10.82 o 
   1   1  12       94.83      121.70      5.56 o 
   2   1  12      868.39      873.68     14.74 o 
   3   1  12      818.67      850.18     15.66 o 
   4   1  12       75.90       95.73      4.21 o 
   5   1  12      397.87      435.30      9.00 o 
   6   1  12       17.62       14.26      2.93 o 
   7   1  12      862.73      848.96     15.33 o 
   8   1  12       63.95       60.09      4.01 o 
   9   1  12        0.51        4.36      2.75 o 
  10   1  12        0.07        6.56      2.88 o 
  11   1  12      286.00      252.83      6.25 o 
  12   1  12      103.42      109.47      5.02 o 
  13   1  12      152.21      145.04      6.09 o 
  14   1  12       26.73       32.74      3.36 o 
  15   1  12        9.79        7.88      3.69 o 
  16   1  12       17.55       16.82      5.68 o 
  17   1  12        0.84       -2.39      4.81 o 
  18   1  12        0.83        3.40      5.94 o 
   0   2  12      485.83      484.96     12.79 o 
   1   2  12      297.10      300.96      6.96 o 
   2   2  12     1084.07     1110.05     20.55 o 
   3   2  12      209.14      195.96      6.41 o 
   4   2  12        0.92        2.56      2.57 o 
   5   2  12      374.86      378.35      8.88 o 
   6   2  12      130.69      137.90      4.51 o 
   7   2  12      300.20      387.57     16.97 o 
   8   2  12      140.69      144.08      6.42 o 
   9   2  12      340.94      304.25      9.50 o 
  10   2  12      934.28      924.82     23.70 o 
  11   2  12      127.50      119.78      6.76 o 
  12   2  12      261.81      275.70     13.03 o 
  13   2  12       41.82       43.65      7.54 o 
  14   2  12       91.93       93.32      8.14 o 
  15   2  12       11.26        7.71      4.79 o 
  16   2  12        5.54        8.85      5.36 o 
  17   2  12       41.47       26.14      6.82 o 
  18   2  12        0.04        1.50      7.16 o 
   1   3  12       14.28       17.00      2.63 o 
   2   3  12      339.18      334.36      7.20 o 
   3   3  12      496.90      543.22     10.57 o 
   4   3  12     1701.03     1615.70     26.59 o 
   5   3  12        2.40        0.75      0.96 o 
   6   3  12        7.00        9.30      3.63 o 
   7   3  12        9.31       18.65      4.24 o 
   8   3  12       36.07       42.09      5.19 o 
   9   3  12       26.35       31.15      4.92 o 
  10   3  12       74.28       81.17      7.19 o 
  11   3  12      523.34      494.33     15.53 o 
  12   3  12        0.63        9.23      6.28 o 
  13   3  12       10.05        7.68      5.36 o 
  14   3  12        0.73       -0.52      4.84 o 
  15   3  12        2.04       -0.30      5.12 o 
  16   3  12       77.41       92.98      9.32 o 
  17   3  12       75.48       56.35      8.54 o 
  18   3  12       30.41       37.18      7.90 o 
   0   4  12       92.95       82.50      6.69 o 
   1   4  12      444.40      470.87     11.78 o 
   2   4  12      407.76      417.44     10.28 o 
   3   4  12      548.54      519.82     10.98 o 
   4   4  12      132.23      132.86      4.62 o 
   5   4  12       10.21        1.83      3.58 o 
   6   4  12        2.74        9.00      3.83 o 
   7   4  12      319.15      324.67     12.39 o 
   8   4  12       54.25       64.14      6.31 o 
   9   4  12       26.46       14.56      5.67 o 
  10   4  12        0.12       -1.72      4.86 o 
  11   4  12        2.10       -4.26      5.66 o 
  12   4  12       13.32       24.12      8.74 o 
  13   4  12        3.40        7.75      5.77 o 
  14   4  12        1.18       -3.01      6.41 o 
  15   4  12       58.34       43.65      7.72 o 
  16   4  12        3.72        8.66      6.15 o 
  17   4  12        0.03       15.66      8.44 o 
   1   5  12        1.82        7.19      3.89 o 
   2   5  12      841.62      822.05     17.64 o 
   3   5  12        0.40        1.14      3.03 o 
   4   5  12      239.17      255.05     11.03 o 
   5   5  12        5.87        5.83      4.32 o 
   6   5  12      224.70      231.58      9.30 o 
   7   5  12      328.38      323.77     10.74 o 
   8   5  12       24.78       20.78      5.04 o 
   9   5  12       14.16       12.29      8.02 o 
  10   5  12      176.13      188.48     11.23 o 
  11   5  12       78.47       71.97     10.97 o 
  12   5  12       33.61       30.81     11.28 o 
  13   5  12       36.74       28.39     10.49 o 
  14   5  12       88.05       92.80     13.04 o 
  15   5  12       25.39       20.89      9.00 o 
  16   5  12       73.30       91.31      9.57 o 
  17   5  12        0.69       -2.95      5.92 o 
   0   6  12        1.45        1.86      5.95 o 
   1   6  12        0.02        2.33      3.12 o 
   2   6  12       74.63       67.89      3.84 o 
   3   6  12       28.71       20.75      2.79 o 
   4   6  12       45.60       36.67      2.93 o 
   5   6  12      137.71      120.08      9.70 o 
   6   6  12      183.87      159.16      6.79 o 
   7   6  12      532.04      497.66     19.94 o 
   8   6  12       45.29       35.18      7.06 o 
   9   6  12      184.44      154.67     11.81 o 
  10   6  12       50.91       47.10     13.78 o 
  11   6  12       12.05        1.72      5.99 o 
  12   6  12       41.44       44.44     12.69 o 
  13   6  12       33.50       22.67      9.34 o 
  14   6  12       17.24       -2.67      8.81 o 
  15   6  12        3.63        4.78      8.67 o 
  16   6  12        5.25       10.30      9.07 o 
   1   7  12      572.90      595.16     15.49 o 
   2   7  12      136.05      144.61      9.44 o 
   3   7  12      195.03      212.44      6.08 o 
   4   7  12       91.23       88.82      3.69 o 
   5   7  12        2.23        1.43      3.27 o 
   6   7  12       43.75       44.20      6.05 o 
   7   7  12       11.23        2.68      5.48 o 
   8   7  12        3.79        3.99      6.65 o 
   9   7  12      266.58      253.44     14.83 o 
  10   7  12        3.61        0.73      7.20 o 
  11   7  12       11.23        3.32      7.28 o 
  12   7  12        6.76       13.06      9.48 o 
  13   7  12       58.59       86.12     22.19 o 
  14   7  12        6.59       26.43     15.33 o 
  15   7  12       14.47       25.44     13.00 o 
   0   8  12      142.43      131.91      9.42 o 
   1   8  12       27.79       24.12      4.80 o 
   2   8  12      172.62      195.92      7.10 o 
   3   8  12      257.19      268.15     10.85 o 
   4   8  12        3.90       -1.70      2.79 o 
   5   8  12      132.23      101.65      8.73 o 
   6   8  12       32.24       31.55      6.66 o 
   7   8  12       84.36       68.34      9.11 o 
   8   8  12      120.83      136.21     11.97 o 
   9   8  12       70.85       58.11     11.26 o 
  10   8  12       74.97       81.76     12.41 o 
  11   8  12       28.95       17.35     10.82 o 
  12   8  12       37.70       37.08     13.90 o 
  13   8  12       15.97       20.27     10.48 o 
  14   8  12       30.32       24.66     21.64 o 
   1   9  12       38.35       36.06      3.48 o 
   2   9  12        0.09        4.14      3.55 o 
   3   9  12       22.82       20.05      4.80 o 
   4   9  12        2.19        0.21      3.19 o 
   5   9  12       34.45       33.57      6.45 o 
   6   9  12        8.11        5.95      6.24 o 
   7   9  12       36.73       37.01      8.23 o 
   8   9  12        0.93        1.67      6.02 o 
   9   9  12        1.68       -3.28      8.36 o 
  10   9  12        8.07       -1.69      9.43 o 
  11   9  12        1.09        5.93     11.22 o 
  12   9  12        3.53        0.57     10.13 o 
   0  10  12       63.51       82.05      8.79 o 
   1  10  12       39.50       43.95      5.42 o 
   2  10  12       77.28       76.61      7.41 o 
   3  10  12       26.30       16.19      3.88 o 
   4  10  12       71.98       76.71      7.87 o 
   5  10  12       50.26       54.46      7.71 o 
   6  10  12        6.13        4.08      5.62 o 
   7  10  12        1.74        3.52      7.39 o 
   8  10  12       10.81       10.11      8.26 o 
   9  10  12       18.74       42.29      9.76 o 
  10  10  12       31.13       27.16     10.56 o 
   1  11  12       10.93       13.72      5.49 o 
   2  11  12       73.95       72.08      7.61 o 
   3  11  12        9.79       15.34      9.55 o 
   4  11  12        4.83       12.89      8.28 o 
   5  11  12        5.66       21.67      8.61 o 
   6  11  12        8.31        9.11      7.26 o 
   7  11  12        0.13       18.28      7.06 o 
   0  12  12       30.15       28.85     10.71 o 
   1  12  12       31.93       25.37      7.56 o 
   1   1  13       54.34       56.31      3.74 o 
   2   1  13        0.52        7.10      2.89 o 
   3   1  13      248.31      229.88      6.06 o 
   4   1  13      604.45      579.89     14.50 o 
   5   1  13      127.87      139.43      5.39 o 
   6   1  13      377.80      392.02      8.87 o 
   7   1  13      108.94      106.90      5.75 o 
   8   1  13       53.67       46.95      3.21 o 
   9   1  13      127.18      133.13      4.87 o 
  10   1  13       62.25       78.33      5.30 o 
  11   1  13       23.89       25.02      3.59 o 
  12   1  13      189.94      172.21      6.76 o 
  13   1  13        3.36       -0.95      3.24 o 
  14   1  13       91.02       94.31      5.26 o 
  15   1  13       43.60       37.08      6.58 o 
  16   1  13      150.64      153.68     11.50 o 
  17   1  13       13.24       15.60      6.63 o 
  18   1  13       32.81       42.95     11.37 o 
   0   2  13     4018.80     4200.71    131.63 o 
   1   2  13       17.88       19.55      3.48 o 
   2   2  13      528.54      566.99     11.42 o 
   3   2  13      547.58      551.38     10.49 o 
   4   2  13      118.80      147.80      5.90 o 
   5   2  13       16.07       22.44      2.88 o 
   6   2  13      270.33      293.82     12.69 o 
   7   2  13       11.84       10.88      3.24 o 
   8   2  13       28.61       31.32      5.21 o 
   9   2  13       16.38       24.88      4.68 o 
  10   2  13       10.15        2.20      4.40 o 
  11   2  13      159.33      162.53      8.46 o 
  12   2  13        9.32       18.02      5.86 o 
  13   2  13       10.08        9.70      5.50 o 
  14   2  13       44.33       36.78      5.95 o 
  15   2  13       22.29       25.80      6.31 o 
  16   2  13        3.56        0.42      6.17 o 
  17   2  13        1.33       -4.93      5.80 o 
   1   3  13      378.30      406.01      9.40 o 
   2   3  13      254.22      264.55      7.48 o 
   3   3  13       34.56       39.44      3.55 o 
   4   3  13       81.13       76.85      3.55 o 
   5   3  13       23.74       17.48      2.82 o 
   6   3  13      135.35      156.44      8.08 o 
   7   3  13      387.77      368.82     11.59 o 
   8   3  13      630.12      643.33     17.56 o 
   9   3  13        1.07       -2.89      4.97 o 
  10   3  13        0.33        3.90      4.52 o 
  11   3  13       34.89       30.27      5.79 o 
  12   3  13        0.82        0.02      4.73 o 
  13   3  13       12.70        5.72      5.41 o 
  14   3  13       32.54       28.35      7.00 o 
  15   3  13        1.30        2.75      4.96 o 
  16   3  13        0.50        0.22      5.24 o 
  17   3  13        1.72       -2.05      6.66 o 
   0   4  13     1285.28     1360.11     36.46 o 
   1   4  13      180.46      189.66     10.84 o 
   2   4  13      228.72      207.87      6.20 o 
   3   4  13        0.81        5.52      3.74 o 
   4   4  13       21.03       17.54      3.19 o 
   5   4  13      346.65      385.69     14.43 o 
   6   4  13      342.60      324.10     11.58 o 
   7   4  13      199.81      226.09      9.65 o 
   8   4  13       17.28       10.24      4.63 o 
   9   4  13        8.44        9.35      4.16 o 
  10   4  13       90.60       70.40      6.50 o 
  11   4  13       46.02       37.70      8.86 o 
  12   4  13       68.10       85.40      8.88 o 
  13   4  13       84.58       87.81     11.29 o 
  14   4  13       89.46       80.05      8.68 o 
  15   4  13        7.29        9.95      6.70 o 
  16   4  13       27.12       24.79      7.88 o 
  17   4  13       20.07       22.13     10.12 o 
   1   5  13      948.57      914.20     23.73 o 
   2   5  13        4.04        7.79      3.06 o 
   3   5  13        6.78        9.02      3.66 o 
   4   5  13      229.86      190.54      9.59 o 
   5   5  13       37.05       36.27      6.23 o 
   6   5  13      291.90      278.71     10.68 o 
   7   5  13      432.07      404.91     14.30 o 
   8   5  13      155.53      123.81     10.09 o 
   9   5  13       51.89       46.02      5.73 o 
  10   5  13      121.98      114.14      9.40 o 
  11   5  13       42.62       45.86     18.39 o 
  12   5  13        0.00       -7.26      7.26 o 
  13   5  13        5.56        5.11      7.54 o 
  14   5  13        9.63       18.13      9.50 o 
  15   5  13        6.87        6.13      8.44 o 
  16   5  13        0.89        0.34      8.76 o 
   0   6  13       30.86       29.01      7.59 o 
   1   6  13      305.83      303.20     11.37 o 
   2   6  13      595.44      598.15     19.00 o 
   3   6  13      280.48      273.08      6.44 o 
   4   6  13      380.96      318.88     11.80 o 
   5   6  13       14.86       16.39      4.05 o 
   6   6  13        1.45        2.92      3.60 o 
   7   6  13        1.05       -2.89      3.23 o 
   8   6  13       54.41       37.05     11.48 o 
   9   6  13      133.16      136.66     11.67 o 
  10   6  13        2.38        6.93      6.10 o 
  11   6  13      171.55      210.71     39.14 o 
  12   6  13       16.55       25.01     10.26 o 
  13   6  13       25.26       13.71      8.82 o 
  14   6  13        3.43       -0.38      7.50 o 
  15   6  13       69.46       81.78     14.18 o 
   1   7  13      192.55      182.29      7.69 o 
   2   7  13       82.45       72.69      4.99 o 
   3   7  13      107.97       93.69      4.92 o 
   4   7  13       87.24       64.93      3.68 o 
   5   7  13      107.35      107.55      5.54 o 
   6   7  13      422.62      472.18     19.16 o 
   7   7  13       31.03       20.06      6.88 o 
   8   7  13       42.00       41.19      9.65 o 
   9   7  13       71.19       64.97     11.73 o 
  10   7  13      136.20      127.25     11.29 o 
  11   7  13        6.60        4.90      8.24 o 
  12   7  13       16.02        2.38     10.40 o 
  13   7  13       22.65        8.62      8.89 o 
  14   7  13        0.05       -9.95     10.78 o 
   0   8  13        2.57       -1.97      4.51 o 
   1   8  13      154.88      168.26     11.00 o 
   2   8  13        9.77       18.84      3.88 o 
   3   8  13        7.73        5.29      2.61 o 
   4   8  13       16.96       13.02      3.26 o 
   5   8  13       81.25       80.37      8.00 o 
   6   8  13        0.44       -2.03      5.58 o 
   7   8  13       47.82       54.30      9.68 o 
   8   8  13        0.05        2.37      5.57 o 
   9   8  13        0.50       -5.54      7.17 o 
  10   8  13       58.70       46.89     13.61 o 
  11   8  13        2.20        1.77      8.46 o 
  12   8  13       19.57        8.22     10.03 o 
  13   8  13       56.49       49.56     25.06 o 
   1   9  13      114.86      126.44      6.92 o 
   2   9  13      114.26      122.62      6.59 o 
   3   9  13       18.08       24.38      4.84 o 
   4   9  13       75.33       71.74      6.40 o 
   5   9  13        1.91        2.40      5.83 o 
   6   9  13       83.84       79.86     10.13 o 
   7   9  13       25.22       42.92      8.17 o 
   8   9  13       95.78      127.22     23.75 o 
   9   9  13        2.42       18.84      8.21 o 
  10   9  13        1.82        1.38      8.92 o 
  11   9  13        4.36       11.24      9.13 o 
   0  10  13      112.48      116.27     10.84 o 
   1  10  13        6.90        9.08      4.38 o 
   2  10  13        6.72       -4.12      4.12 o 
   3  10  13        0.25       -4.71      4.71 o 
   4  10  13       43.28       36.80     12.64 o 
   5  10  13       15.13       17.58      8.72 o 
   6  10  13       36.26       39.07     13.13 o 
   7  10  13        1.28       -7.81     12.73 o 
   8  10  13        5.23        2.06      7.70 o 
   9  10  13        1.66       18.85     10.98 o 
   1  11  13       59.28       46.82      6.54 o 
   2  11  13        1.99        3.90      6.82 o 
   3  11  13       55.04       67.13     10.26 o 
   4  11  13        5.11        8.66      9.32 o 
   5  11  13        3.76       21.39      8.97 o 
   6  11  13       19.29       17.21      9.44 o 
   0   0  14       27.91       26.30      8.36 o 
   1   0  14      631.47      622.88     20.53 o 
   2   0  14       76.53       89.21      6.81 o 
   3   0  14       70.82      106.26      6.55 o 
   4   0  14      965.74     1048.70     39.84 o 
   5   0  14        7.50       17.22      5.36 o 
   6   0  14      298.97      263.81     10.82 o 
   7   0  14      309.03      363.69     16.36 o 
   8   0  14      225.76      209.68     10.09 o 
   9   0  14      154.81      160.43     13.47 o 
  10   0  14       56.94       90.42      6.90 o 
  11   0  14       27.64       36.82      8.14 o 
  12   0  14       80.43       95.35      6.23 o 
  13   0  14      285.58      286.49     13.34 o 
  14   0  14        6.38        6.25      5.00 o 
  15   0  14       63.50       40.97      6.71 o 
  16   0  14        2.37        0.52     10.11 o 
  17   0  14        6.28       -3.09     10.20 o 
   1   1  14      209.83      201.82      9.60 o 
   2   1  14       40.43       47.64      3.87 o 
   3   1  14        1.57        3.81      2.54 o 
   4   1  14     1504.98     1619.85     31.44 o 
   5   1  14      652.13      677.07     13.41 o 
   6   1  14       11.84       12.14      3.51 o 
   7   1  14       35.73       24.59      3.64 o 
   8   1  14      234.68      253.04      7.18 o 
   9   1  14        3.56        3.70      3.04 o 
  10   1  14        1.85        4.10      3.62 o 
  11   1  14       26.15       27.29      2.70 o 
  12   1  14      157.80      154.60      6.94 o 
  13   1  14        7.02       13.38      2.98 o 
  14   1  14      105.53      110.96      7.77 o 
  15   1  14       53.46       42.32      5.96 o 
  16   1  14        1.01        4.93      5.96 o 
  17   1  14       21.60       20.52     10.84 o 
   0   2  14      289.03      259.64     10.20 o 
   1   2  14      389.27      398.19      9.98 o 
   2   2  14        3.84        2.23      2.99 o 
   3   2  14        3.21        2.36      2.71 o 
   4   2  14       36.32       32.01      3.35 o 
   5   2  14      132.68      140.22      4.98 o 
   6   2  14        6.66       10.08      2.74 o 
   7   2  14      418.36      400.70     18.42 o 
   8   2  14     1184.60     1101.65     39.33 o 
   9   2  14       35.65       32.95      4.89 o 
  10   2  14      105.81       89.14      7.26 o 
  11   2  14      226.24      259.19     12.11 o 
  12   2  14        0.07        3.86      4.51 o 
  13   2  14       39.79       50.01      8.01 o 
  14   2  14       90.11      107.66      9.70 o 
  15   2  14       21.32       21.42      6.06 o 
  16   2  14       51.58       37.32      7.47 o 
  17   2  14       23.57       14.99      6.40 o 
   1   3  14      281.24      290.65      9.73 o 
   2   3  14      107.19      110.12      5.57 o 
   3   3  14      925.81      919.92     17.93 o 
   4   3  14        6.55        5.61      2.54 o 
   5   3  14      143.56      139.76      5.52 o 
   6   3  14       57.14       74.23      9.34 o 
   7   3  14       87.84       93.42      7.54 o 
   8   3  14       25.31       28.08      4.72 o 
   9   3  14      200.20      219.49     14.80 o 
  10   3  14       74.12       69.40      6.38 o 
  11   3  14        7.40        7.53      4.91 o 
  12   3  14       37.15       29.64     12.22 o 
  13   3  14       45.06       43.80      8.28 o 
  14   3  14       27.14       42.99      7.37 o 
  15   3  14       17.36       19.01      6.00 o 
  16   3  14        3.31       -2.76      6.88 o 
  17   3  14       59.12       54.78     10.72 o 
   0   4  14      336.90      315.74     12.33 o 
   1   4  14      177.38      177.12      6.43 o 
   2   4  14      591.08      590.26     14.89 o 
   3   4  14      167.50      197.67      6.81 o 
   4   4  14       64.86       58.94      5.88 o 
   5   4  14        1.11        0.90      4.41 o 
   6   4  14       14.50       13.58      4.63 o 
   7   4  14       24.21       23.06      4.65 o 
   8   4  14      450.07      435.06     15.69 o 
   9   4  14        0.12        4.30      4.92 o 
  10   4  14       37.83       33.50      5.48 o 
  11   4  14       10.68       10.92      7.08 o 
  12   4  14       25.64       26.51      8.27 o 
  13   4  14       18.73       27.48      9.24 o 
  14   4  14       25.54       38.20      9.87 o 
  15   4  14       16.38       11.71      9.47 o 
  16   4  14       23.75       33.02      9.76 o 
   1   5  14      240.46      251.00      9.44 o 
   2   5  14       30.26       36.60      4.18 o 
   3   5  14      430.85      375.24     10.16 o 
   4   5  14       87.46       98.73      4.64 o 
   5   5  14      318.90      336.76     16.86 o 
   6   5  14      109.90       93.32      8.03 o 
   7   5  14      540.05      548.29     35.79 o 
   8   5  14      135.29      128.34      9.05 o 
   9   5  14        3.45        6.16      5.85 o 
  10   5  14        1.06       -1.17      7.81 o 
  11   5  14        1.43       -2.83      6.57 o 
  12   5  14      153.51      172.09     17.02 o 
  13   5  14        0.38       -0.38     10.28 o 
  14   5  14        0.92       10.56     10.93 o 
  15   5  14       45.19       51.80     12.55 o 
   0   6  14       32.36       28.30      8.60 o 
   1   6  14       81.13       69.62      6.18 o 
   2   6  14       44.93       42.65      4.70 o 
   3   6  14       56.21       66.37      4.14 o 
   4   6  14      110.99       97.52      4.06 o 
   5   6  14       83.62       82.11      7.81 o 
   6   6  14        0.24       -0.24      4.47 o 
   7   6  14       89.24       79.95      7.05 o 
   8   6  14        2.36        3.54      4.44 o 
   9   6  14      175.83      180.39     12.14 o 
  10   6  14       12.83       14.87      8.84 o 
  11   6  14       25.18       24.52      8.94 o 
  12   6  14       64.50       69.36     11.58 o 
  13   6  14      140.69      129.48     33.04 o 
  14   6  14        6.32       14.93     13.33 o 
  15   6  14        6.38       -3.60     11.38 o 
   1   7  14       35.04       16.16      4.14 o 
   2   7  14      100.97       95.88      4.89 o 
   3   7  14      100.04       97.30      4.80 o 
   4   7  14      253.93      209.82      6.70 o 
   5   7  14      341.80      355.06     16.24 o 
   6   7  14        0.77       -3.09      4.34 o 
   7   7  14        1.70       -1.44      3.61 o 
   8   7  14       19.40       13.42      7.35 o 
   9   7  14      101.76       99.39     12.19 o 
  10   7  14       37.68       34.05     10.15 o 
  11   7  14       17.13       21.47     11.22 o 
  12   7  14        9.62       15.75      9.57 o 
  13   7  14        0.15       -5.09     10.93 o 
  14   7  14        2.02       -4.41     14.49 o 
   0   8  14      106.21      153.57     10.71 o 
   1   8  14      249.72      294.19     10.83 o 
   2   8  14       90.75       79.78      5.07 o 
   3   8  14        2.28       -0.43      2.50 o 
   4   8  14        0.46        1.75      2.69 o 
   5   8  14       70.69       52.75      8.58 o 
   6   8  14       14.84        7.21      6.75 o 
   7   8  14       17.49        9.18      7.93 o 
   8   8  14       46.67       47.90      8.67 o 
   9   8  14      118.67       97.04     12.63 o 
  10   8  14       12.32       12.27      9.58 o 
  11   8  14        1.47       -6.70      9.92 o 
  12   8  14        2.09        2.25     10.19 o 
   1   9  14        2.59        2.41      3.73 o 
   2   9  14       61.59       48.80      6.21 o 
   3   9  14      146.87      129.90      9.85 o 
   4   9  14        4.48        4.34      5.83 o 
   5   9  14       17.91       14.14      7.83 o 
   6   9  14       19.72       16.87      6.69 o 
   7   9  14       61.79       81.40     15.59 o 
   8   9  14        2.59        7.84      8.32 o 
   9   9  14       22.01       18.65      8.65 o 
  10   9  14        5.26       37.32     20.07 o 
   0  10  14        0.00        0.76      6.19 o 
   1  10  14       47.35       62.28      7.79 o 
   2  10  14       25.07       34.73      8.82 o 
   3  10  14        3.06        0.73      6.09 o 
   4  10  14        0.09       -8.06      8.06 o 
   5  10  14        6.34        7.46      7.71 o 
   6  10  14       34.07       29.85     10.13 o 
   7  10  14       22.86       18.26      8.70 o 
   8  10  14       10.60       26.79     12.48 o 
   1  11  14        1.65       -5.95      5.95 o 
   2  11  14        0.18       10.64      8.02 o 
   3  11  14        6.15       24.42      8.22 o 
   4  11  14        6.10       -2.45      8.15 o 
   1   1  15       12.12       24.27      3.68 o 
   2   1  15        4.76        7.07      2.88 o 
   3   1  15      728.46      731.56     18.01 o 
   4   1  15        9.42        8.67      2.97 o 
   5   1  15       29.22       32.38      3.88 o 
   6   1  15      638.83      571.17     12.03 o 
   7   1  15      138.20      149.73      5.98 o 
   8   1  15      219.02      228.73      8.92 o 
   9   1  15      170.02      208.99      8.26 o 
  10   1  15       67.72       67.03      5.72 o 
  11   1  15        0.13        5.93      3.26 o 
  12   1  15        3.04        4.94      3.30 o 
  13   1  15        0.70       -1.43      3.30 o 
  14   1  15        1.15        4.42      4.89 o 
  15   1  15        8.07       11.37      5.73 o 
  16   1  15        1.43        2.68      7.36 o 
  17   1  15       42.31       31.23     11.15 o 
   0   2  15       53.91       52.94      6.48 o 
   1   2  15      934.60      987.46     21.00 o 
   2   2  15       19.75       22.12      3.58 o 
   3   2  15      138.96      133.10      5.86 o 
   4   2  15      546.12      585.03     12.78 o 
   5   2  15      266.05      258.22      8.04 o 
   6   2  15      144.16      154.18      9.70 o 
   7   2  15      280.67      246.72      7.22 o 
   8   2  15       40.00       33.81      3.40 o 
   9   2  15       38.67       42.62      5.14 o 
  10   2  15      136.27      142.33      8.23 o 
  11   2  15       21.65       17.43      6.09 o 
  12   2  15        6.21        0.72      4.99 o 
  13   2  15      103.61      107.61     10.73 o 
  14   2  15       39.23       25.27      6.93 o 
  15   2  15       29.17       31.56      7.33 o 
  16   2  15        2.41        4.80      6.11 o 
   1   3  15      165.78      169.85      6.44 o 
   2   3  15      349.04      369.39     11.82 o 
   3   3  15        0.04       -0.49      3.46 o 
   4   3  15      457.30      501.24     12.62 o 
   5   3  15      832.89      887.01     18.79 o 
   6   3  15      291.26      293.23      8.34 o 
   7   3  15       91.74       85.45      7.22 o 
   8   3  15      505.60      534.66     19.40 o 
   9   3  15        8.78        7.21      4.72 o 
  10   3  15       38.04       34.83      6.05 o 
  11   3  15       39.26       46.24      9.98 o 
  12   3  15        0.12        7.12      6.03 o 
  13   3  15       31.65       41.02      8.15 o 
  14   3  15       15.25       14.17      8.98 o 
  15   3  15       67.92       62.31     14.81 o 
  16   3  15        4.19       -5.06      7.39 o 
   0   4  15      146.35      129.77     11.85 o 
   1   4  15      625.37      637.78     15.70 o 
   2   4  15        7.50        7.40      3.19 o 
   3   4  15      517.31      493.42     15.96 o 
   4   4  15       87.67       84.54      5.52 o 
   5   4  15       60.06       56.64      4.43 o 
   6   4  15      975.82     1030.84     34.59 o 
   7   4  15       10.01        8.82      4.57 o 
   8   4  15      851.28      828.35     23.74 o 
   9   4  15       25.72       25.59      5.23 o 
  10   4  15       22.64       33.57      6.96 o 
  11   4  15      138.89      156.98     10.78 o 
  12   4  15       14.67       16.34      7.70 o 
  13   4  15       86.57      105.15     13.23 o 
  14   4  15        0.01       -8.76     11.42 o 
  15   4  15       11.49        9.88     10.70 o 
  16   4  15       38.47       39.98     10.31 o 
   1   5  15      625.85      578.67     19.13 o 
   2   5  15      179.26      181.58      7.01 o 
   3   5  15       83.27       69.73      5.41 o 
   4   5  15      130.07      112.48      5.37 o 
   5   5  15      313.78      313.57     13.36 o 
   6   5  15      323.71      358.48     14.04 o 
   7   5  15      374.39      362.04     17.08 o 
   8   5  15       69.62       67.19      6.45 o 
   9   5  15       22.60       14.53      5.50 o 
  10   5  15       22.41       26.12      6.01 o 
  11   5  15       47.40       34.78      9.43 o 
  12   5  15       14.47       17.07     11.92 o 
  13   5  15        0.02       -6.22      8.93 o 
  14   5  15       24.15       23.39     11.61 o 
  15   5  15        0.81        1.03     10.19 o 
   0   6  15      498.62      443.93     27.09 o 
   1   6  15      434.14      411.92     14.10 o 
   2   6  15       34.90       25.47      4.04 o 
   3   6  15        1.10       -1.40      2.63 o 
   4   6  15        8.11        4.93      2.34 o 
   5   6  15       53.38       57.82      7.26 o 
   6   6  15       81.06       73.15      7.07 o 
   7   6  15       12.78        9.96      6.34 o 
   8   6  15       71.93       69.44      8.97 o 
   9   6  15       54.90       50.65      8.07 o 
  10   6  15      224.15      212.31     16.13 o 
  11   6  15        3.26       19.31     10.14 o 
  12   6  15        1.96       -2.56     12.42 o 
  13   6  15       51.67       55.57     16.54 o 
  14   6  15       96.67      110.26     15.31 o 
   1   7  15      395.56      383.06     14.59 o 
   2   7  15       40.31       28.88      4.64 o 
   3   7  15       30.28       34.82      3.63 o 
   4   7  15      106.68      100.00      8.27 o 
   5   7  15       10.29       18.83      5.59 o 
   6   7  15       99.72       89.38      7.94 o 
   7   7  15       35.44       39.80      6.52 o 
   8   7  15        9.46        0.96      8.52 o 
   9   7  15        0.43        3.95      7.72 o 
  10   7  15        0.99        2.53      6.53 o 
  11   7  15        5.31        6.01      9.73 o 
  12   7  15        0.31        0.17      9.98 o 
  13   7  15       11.15       14.92     16.21 o 
   0   8  15       11.59       13.00      6.41 o 
   1   8  15        6.33        9.88      4.09 o 
   2   8  15       24.36       16.20      3.79 o 
   3   8  15      147.08      148.77      7.85 o 
   4   8  15       10.19       15.42      4.98 o 
   5   8  15       66.37       62.54     11.61 o 
   6   8  15       26.60       24.73      8.66 o 
   7   8  15        6.37       10.14      7.59 o 
   8   8  15       31.71       34.84     12.82 o 
   9   8  15        4.51       12.78     11.29 o 
  10   8  15       67.86       55.95     12.39 o 
  11   8  15       82.27       95.00     17.57 o 
   1   9  15        0.24        0.70      3.78 o 
   2   9  15       39.80       31.09      6.28 o 
   3   9  15      103.51      118.17     11.25 o 
   4   9  15       28.85       27.38      7.03 o 
   5   9  15        7.73       -1.18      7.20 o 
   6   9  15        2.53        0.96      6.91 o 
   7   9  15       50.59       71.70     11.54 o 
   8   9  15        6.70       -1.49      9.56 o 
   9   9  15        7.59        2.01      9.46 o 
  10   9  15        2.03        3.87     12.36 o 
   0  10  15        9.50       -8.54      8.54 o 
   1  10  15        3.64        2.71      6.90 o 
   2  10  15       36.24       46.06      8.86 o 
   3  10  15       66.32       51.40      9.96 o 
   4  10  15       45.68       45.44      9.08 o 
   5  10  15       27.67       25.20     10.05 o 
   6  10  15       12.86       20.24      9.82 o 
   7  10  15       10.83       19.35      9.05 o 
   1  11  15        1.72       12.79      7.18 o 
   2  11  15        3.65       10.41     11.35 o 
   0   0  16     3641.56     3500.69    179.09 o 
   1   0  16      547.52      528.28     16.94 o 
   2   0  16      102.72      114.93      9.53 o 
   3   0  16       38.53       54.89      6.89 o 
   4   0  16       64.71       59.02      6.44 o 
   5   0  16      800.02      771.76     26.21 o 
   6   0  16       18.06       13.11      4.61 o 
   7   0  16     1877.04     2005.13     66.43 o 
   8   0  16      520.84      505.91     16.30 o 
   9   0  16       25.23       15.23      5.24 o 
  10   0  16       18.64       23.50      8.34 o 
  11   0  16      272.15      294.57     21.13 o 
  12   0  16      125.32      138.97      9.89 o 
  13   0  16        7.26        0.78      4.02 o 
  14   0  16      127.75      133.93     20.65 o 
  15   0  16       46.75       59.49     19.97 o 
  16   0  16        0.39       18.99     14.87 o 
   1   1  16       56.54       68.92      4.90 o 
   2   1  16     1367.06     1398.10     29.45 o 
   3   1  16      515.63      546.82     13.50 o 
   4   1  16     1140.01     1145.92     24.63 o 
   5   1  16      690.38      675.44     14.70 o 
   6   1  16        5.05        6.88      3.49 o 
   7   1  16      115.37      120.11      5.19 o 
   8   1  16      276.22      268.57      8.43 o 
   9   1  16       10.06        8.56      3.30 o 
  10   1  16       35.45       25.32      4.84 o 
  11   1  16       38.28       31.44      4.01 o 
  12   1  16       37.17       21.49      2.59 o 
  13   1  16       20.28       28.39      6.89 o 
  14   1  16       22.23       20.54      5.74 o 
  15   1  16       46.39       49.38     11.04 o 
  16   1  16        3.68        3.33      8.56 o 
   0   2  16        7.29        2.89      4.37 o 
   1   2  16      199.80      246.26     12.18 o 
   2   2  16      153.41      148.95      6.89 o 
   3   2  16        4.07        3.04      3.59 o 
   4   2  16       98.82      102.49      5.31 o 
   5   2  16       79.52       68.09      4.58 o 
   6   2  16       61.11       50.70      3.86 o 
   7   2  16      150.78      142.58      5.20 o 
   8   2  16       89.77       84.53      5.12 o 
   9   2  16      344.47      428.28     14.96 o 
  10   2  16      102.75      117.31      9.77 o 
  11   2  16        1.54        1.35      4.79 o 
  12   2  16       85.70       88.03      9.61 o 
  13   2  16       92.77      100.55     14.83 o 
  14   2  16       77.51       77.02     11.12 o 
  15   2  16        0.02       -1.67      5.14 o 
  16   2  16       23.44       15.27      6.55 o 
   1   3  16       36.33       22.04      3.81 o 
   2   3  16       60.68       63.28      5.02 o 
   3   3  16      222.97      224.39      9.62 o 
   4   3  16     1708.33     1763.24     44.48 o 
   5   3  16      455.49      457.70     11.36 o 
   6   3  16       40.86       38.79      2.86 o 
   7   3  16       10.66       10.42      5.24 o 
   8   3  16        6.45        8.45      5.37 o 
   9   3  16       41.07       41.01      6.70 o 
  10   3  16      134.33      112.90      9.92 o 
  11   3  16       65.11       52.14      7.43 o 
  12   3  16        0.06        3.39      5.04 o 
  13   3  16        5.18        0.40      6.30 o 
  14   3  16        0.01        7.26     11.40 o 
  15   3  16       24.39       20.68      9.36 o 
   0   4  16      420.23      445.30     32.03 o 
   1   4  16        3.65        4.47      4.13 o 
   2   4  16        7.58       14.43      3.47 o 
   3   4  16      249.30      268.58      9.81 o 
   4   4  16       55.47       75.21      5.12 o 
   5   4  16      115.26      106.72      6.79 o 
   6   4  16        0.37       -5.68      5.68 o 
   7   4  16       81.90       88.06      8.04 o 
   8   4  16       16.26       21.42      5.45 o 
   9   4  16        4.68        3.25      5.01 o 
  10   4  16       34.99       37.07      6.71 o 
  11   4  16        7.02       10.30      5.79 o 
  12   4  16       11.20       17.01      8.99 o 
  13   4  16        0.00        0.46      6.96 o 
  14   4  16        6.48        5.60      8.07 o 
  15   4  16        1.08       -8.00      9.09 o 
   1   5  16      241.86      228.59      9.70 o 
   2   5  16       38.60       31.21      4.34 o 
   3   5  16        0.30       -1.21      3.09 o 
   4   5  16       10.66       15.26      2.92 o 
   5   5  16      124.20      141.23      9.58 o 
   6   5  16        4.11        2.67      4.57 o 
   7   5  16        7.65        9.16      4.89 o 
   8   5  16        0.61       -0.23      5.49 o 
   9   5  16       89.24       98.09      8.96 o 
  10   5  16       21.21       33.89      7.74 o 
  11   5  16       36.95       30.17      9.38 o 
  12   5  16      118.58      148.48     38.03 o 
  13   5  16       33.58       35.59     10.49 o 
  14   5  16       17.92       15.50     11.51 o 
   0   6  16      100.40       85.88     11.91 o 
   1   6  16       30.48       20.72      6.45 o 
   2   6  16        1.04        0.37      3.52 o 
   3   6  16      148.80      141.57      6.49 o 
   4   6  16       17.43       10.12      3.20 o 
   5   6  16       17.74       18.53      5.13 o 
   6   6  16       11.64       14.06      6.00 o 
   7   6  16        6.63       14.12      5.43 o 
   8   6  16       13.51        9.45      6.13 o 
   9   6  16      110.89      117.97     10.97 o 
  10   6  16        2.58        1.21      9.79 o 
  11   6  16        2.07        5.71      8.61 o 
  12   6  16        5.18        5.92      8.52 o 
  13   6  16       13.30        7.97     11.23 o 
   1   7  16       21.61       23.63      4.12 o 
   2   7  16      128.57      117.31      7.10 o 
   3   7  16       19.61       20.01      3.00 o 
   4   7  16       11.23        4.46      3.02 o 
   5   7  16       33.85       38.14      5.52 o 
   6   7  16        3.90        5.31      4.31 o 
   7   7  16      188.60      171.96     18.91 o 
   8   7  16       54.88       54.18     12.89 o 
   9   7  16       33.66       25.47     10.81 o 
  10   7  16       40.33       25.80     11.01 o 
  11   7  16       14.74        1.57     12.63 o 
  12   7  16        2.39        0.92      8.77 o 
   0   8  16      102.97      120.88     11.54 o 
   1   8  16       43.62       42.65      5.29 o 
   2   8  16       33.38       28.22      4.54 o 
   3   8  16       32.03       25.50      5.15 o 
   4   8  16        3.18       -2.37      6.87 o 
   5   8  16       49.72       40.52      8.33 o 
   6   8  16        0.01       -3.31      6.66 o 
   7   8  16       24.19       26.52     11.19 o 
   8   8  16        2.88        1.35      7.70 o 
   9   8  16       37.10       47.61     13.66 o 
  10   8  16        1.81       11.04     10.69 o 
  11   8  16       42.37       35.72     17.96 o 
   1   9  16        2.60        6.36      3.97 o 
   2   9  16       49.04       34.55      8.40 o 
   3   9  16       51.28       60.95     10.15 o 
   4   9  16       30.64       38.48      9.61 o 
   5   9  16        1.52        4.32      6.87 o 
   6   9  16        3.81        8.54      7.72 o 
   7   9  16        3.97        7.26      9.07 o 
   8   9  16        0.02       -0.43      7.92 o 
   0  10  16       26.78        7.39      8.40 o 
   1  10  16        0.46       -4.43      8.05 o 
   2  10  16       63.52       50.97      9.49 o 
   3  10  16      128.62      135.71     12.96 o 
   4  10  16       21.85       23.28     10.56 o 
   5  10  16       10.21        6.81      9.89 o 
   1   1  17       64.18       54.64      5.21 o 
   2   1  17       79.19       77.52      5.52 o 
   3   1  17       97.87      103.76      5.77 o 
   4   1  17      723.23      730.94     16.91 o 
   5   1  17      269.78      306.95     10.15 o 
   6   1  17       99.62       91.32      5.24 o 
   7   1  17      100.98      130.97      7.17 o 
   8   1  17       47.32       49.22      5.12 o 
   9   1  17        0.36        1.02      2.98 o 
  10   1  17        2.26        1.43      3.60 o 
  11   1  17        2.68        1.68      3.86 o 
  12   1  17       22.14       16.75      6.76 o 
  13   1  17       13.65       12.69      5.68 o 
  14   1  17       46.58       47.26      7.60 o 
  15   1  17       21.76       25.99     11.52 o 
   0   2  17     2004.75     2009.04     81.84 o 
   1   2  17       13.70       13.73      4.34 o 
   2   2  17       57.09       49.34      4.63 o 
   3   2  17       53.34       51.29      4.71 o 
   4   2  17      474.26      475.07     12.94 o 
   5   2  17       14.58       19.31      3.74 o 
   6   2  17       12.48       16.78      3.09 o 
   7   2  17       67.97       77.36      5.38 o 
   8   2  17        0.66        3.53      2.24 o 
   9   2  17       15.84        7.83      5.21 o 
  10   2  17       42.67       52.18      6.82 o 
  11   2  17       23.75       23.51      7.18 o 
  12   2  17        1.83       -1.71      8.19 o 
  13   2  17       16.92       12.34      6.56 o 
  14   2  17       13.64       16.86      7.32 o 
  15   2  17        0.01        5.04      6.16 o 
   1   3  17      413.63      424.52     13.95 o 
   2   3  17      225.51      222.12      9.21 o 
   3   3  17       17.35       19.35      4.08 o 
   4   3  17        2.55        8.27      3.54 o 
   5   3  17       19.00       10.30      3.26 o 
   6   3  17      221.06      222.29      6.35 o 
   7   3  17        0.42        2.62      5.33 o 
   8   3  17       35.91       30.05      6.53 o 
   9   3  17       14.74       20.24      6.21 o 
  10   3  17      153.55      163.17     13.56 o 
  11   3  17      152.69      137.41     24.22 o 
  12   3  17        2.41        3.29      5.69 o 
  13   3  17        0.43       -6.80      8.29 o 
  14   3  17        8.15       11.09      7.47 o 
  15   3  17       22.11       25.55      9.81 o 
   0   4  17        9.69        1.36      5.43 o 
   1   4  17       17.97       20.78      4.22 o 
   2   4  17      457.97      458.29     12.83 o 
   3   4  17        1.94        1.60      2.86 o 
   4   4  17       51.23       55.38      4.49 o 
   5   4  17        0.38       -3.28      3.28 o 
   6   4  17       57.90       55.15      6.56 o 
   7   4  17        5.65        7.89      5.17 o 
   8   4  17      129.12      146.95     11.33 o 
   9   4  17       54.67       67.29      9.10 o 
  10   4  17        0.43       -1.07      5.87 o 
  11   4  17        1.36        8.71      8.72 o 
  12   4  17       61.31       54.27      9.39 o 
  13   4  17        0.20        3.43      6.84 o 
  14   4  17       24.02       13.44      8.96 o 
   1   5  17       38.26       30.69      5.01 o 
   2   5  17       17.26       17.11      4.39 o 
   3   5  17       14.50       15.53      4.47 o 
   4   5  17       16.36       15.36      4.00 o 
   5   5  17       71.49       78.18      8.43 o 
   6   5  17        0.85        1.76      5.22 o 
   7   5  17      127.53      116.81      8.77 o 
   8   5  17      109.45      107.65      8.72 o 
   9   5  17       18.28       18.88      7.44 o 
  10   5  17       67.45       46.37     10.86 o 
  11   5  17       53.25       27.11      7.46 o 
  12   5  17       58.21       52.06     13.53 o 
  13   5  17        2.60        3.77      9.59 o 
   0   6  17       73.91       71.52     11.79 o 
   1   6  17       47.60       35.36      5.09 o 
   2   6  17        5.85       -1.24      4.01 o 
   3   6  17       56.78       60.18      4.60 o 
   4   6  17       62.71       51.18      3.63 o 
   5   6  17        0.02        4.33      4.57 o 
   6   6  17       17.43       20.43      7.63 o 
   7   6  17        1.21       -0.30      4.79 o 
   8   6  17        1.95       10.29      5.55 o 
   9   6  17        0.02        1.82      7.98 o 
  10   6  17      160.05      140.11     35.40 o 
  11   6  17        8.78        7.39      8.95 o 
  12   6  17        1.87       -0.36     13.74 o 
   1   7  17        6.69        4.68      3.85 o 
   2   7  17        8.33        4.66      3.85 o 
   3   7  17       14.20       13.85      3.96 o 
   4   7  17      262.15      270.06     14.52 o 
   5   7  17      117.33      104.01      8.24 o 
   6   7  17        0.02       -2.59      5.72 o 
   7   7  17        0.01        5.08      6.91 o 
   8   7  17        9.31       13.18      8.31 o 
   9   7  17       10.51        1.91      8.41 o 
  10   7  17       27.59       28.01     12.13 o 
  11   7  17       20.62       22.94     11.72 o 
   0   8  17        0.28       -3.52      5.85 o 
   1   8  17        0.16       -0.72      3.65 o 
   2   8  17        5.40        2.26      3.86 o 
   3   8  17      120.24       96.58      9.31 o 
   4   8  17       49.83       39.00      7.73 o 
   5   8  17       50.66       42.69      8.11 o 
   6   8  17       22.62       24.08      8.65 o 
   7   8  17        1.53        9.07      7.94 o 
   8   8  17        3.00       -1.17      8.00 o 
   9   8  17        0.42       -2.76     18.28 o 
  10   8  17       25.25       33.62     24.38 o 
   1   9  17       17.84       12.57      7.39 o 
   2   9  17      187.82      221.26     15.39 o 
   3   9  17        1.74        4.68      6.21 o 
   4   9  17        0.78        6.00      7.17 o 
   5   9  17        0.35        5.26      7.97 o 
   6   9  17       52.66       55.85     10.81 o 
   7   9  17       40.42       33.39      9.57 o 
   0  10  17       10.28       -6.42     18.71 o 
   1  10  17       72.97       57.88     10.05 o 
   2  10  17        1.47       17.29      7.81 o 
   3  10  17       18.46       21.94      8.73 o 
   0   0  18       47.98       67.33     10.16 o 
   1   0  18       41.84       23.80      7.84 o 
   2   0  18        2.77       10.39      6.01 o 
   3   0  18      837.97      845.21     30.58 o 
   4   0  18       11.68       14.46      5.36 o 
   5   0  18      340.21      357.27     15.05 o 
   6   0  18      825.01      839.20     33.38 o 
   7   0  18        3.54        3.50      4.57 o 
   8   0  18      332.91      302.84     19.44 o 
   9   0  18       12.72       16.22      5.26 o 
  10   0  18      247.65      283.50     17.60 o 
  11   0  18       26.92       18.92      7.76 o 
  12   0  18       38.97       37.57     13.22 o 
  13   0  18        0.04       20.24     20.48 o 
  14   0  18        0.12        2.35     11.41 o 
  15   0  18      111.32      113.34     32.06 o 
   1   1  18        0.01        1.24      3.36 o 
   2   1  18      968.76      955.92     21.45 o 
   3   1  18      254.75      247.33     12.57 o 
   4   1  18     1584.48     1515.03     37.84 o 
   5   1  18        0.01       -2.80      3.46 o 
   6   1  18        0.74        1.32      3.61 o 
   7   1  18      107.86       89.81      6.00 o 
   8   1  18       36.54       42.93      4.81 o 
   9   1  18       30.19       34.31      4.75 o 
  10   1  18        0.45        0.33      3.62 o 
  11   1  18        8.22       17.12      6.05 o 
  12   1  18       10.46       10.21      6.57 o 
  13   1  18        0.09        3.64      5.75 o 
  14   1  18        0.46      -11.04     11.04 o 
  15   1  18        8.31       -5.04     13.33 o 
   0   2  18     1281.78     1343.26     72.32 o 
   1   2  18        4.60        4.45      3.51 o 
   2   2  18      137.92      127.43      6.45 o 
   3   2  18      327.26      323.36     10.01 o 
   4   2  18        6.41        5.96      3.79 o 
   5   2  18      225.13      204.30      8.24 o 
   6   2  18       28.09       23.17      4.41 o 
   7   2  18        1.05       -1.14      2.96 o 
   8   2  18      592.55      603.45     14.50 o 
   9   2  18        0.02        0.32      2.42 o 
  10   2  18       49.56       31.73      7.02 o 
  11   2  18        0.06       -2.87      7.32 o 
  12   2  18        3.42        4.20      6.40 o 
  13   2  18       17.53       20.02      9.41 o 
  14   2  18       48.99       42.28     11.11 o 
   1   3  18        6.15        7.43      3.70 o 
   2   3  18      184.64      179.52     12.87 o 
   3   3  18       19.18       21.39      4.75 o 
   4   3  18        0.64        1.56      3.50 o 
   5   3  18       36.93       29.81      4.15 o 
   6   3  18      164.06      152.51      6.82 o 
   7   3  18      118.50      101.23     12.84 o 
   8   3  18      345.89      347.83     15.40 o 
   9   3  18      181.64      204.55     12.87 o 
  10   3  18       10.73       15.57      6.26 o 
  11   3  18       38.34       37.01      7.01 o 
  12   3  18        0.64        2.43      7.15 o 
  13   3  18        3.70        3.82      6.56 o 
  14   3  18       30.75       36.67      9.04 o 
   0   4  18      444.08      455.98     17.88 o 
   1   4  18       11.59       12.62      3.84 o 
   2   4  18      563.21      598.60     15.86 o 
   3   4  18        6.46        1.70      3.31 o 
   4   4  18       12.07       10.82      4.20 o 
   5   4  18      115.73      115.28      6.84 o 
   6   4  18       36.86       36.13      6.19 o 
   7   4  18        4.98       11.63      7.17 o 
   8   4  18      232.32      239.39     13.61 o 
   9   4  18        8.07        8.44      6.48 o 
  10   4  18        8.05       -3.45      6.97 o 
  11   4  18        0.32        5.02      7.19 o 
  12   4  18        0.63        7.01      6.51 o 
  13   4  18       12.44        4.35     10.19 o 
   1   5  18       90.46       74.55      5.67 o 
   2   5  18        3.27        0.58      3.49 o 
   3   5  18       43.77       38.56      4.57 o 
   4   5  18       71.28       76.85      6.22 o 
   5   5  18        4.12        8.18      5.61 o 
   6   5  18      220.58      238.51     14.00 o 
   7   5  18       12.33       13.54      5.67 o 
   8   5  18       60.87       72.60      8.26 o 
   9   5  18        9.66        4.90      6.44 o 
  10   5  18        0.14       -5.14      6.57 o 
  11   5  18       25.02       20.95      8.44 o 
  12   5  18      113.17      110.60     25.88 o 
  13   5  18        0.01      -16.00     16.00 o 
   0   6  18      110.10      128.73     11.75 o 
   1   6  18        3.36        3.13      4.07 o 
   2   6  18      242.18      237.61     10.55 o 
   3   6  18       36.30       35.52      3.97 o 
   4   6  18       61.40       64.79      8.30 o 
   5   6  18       37.65       36.10      6.64 o 
   6   6  18        3.89        9.20      5.77 o 
   7   6  18        3.75        1.54      6.01 o 
   8   6  18        1.24        6.87      5.86 o 
   9   6  18        6.93        2.87      6.29 o 
  10   6  18        4.62       13.92     11.28 o 
  11   6  18       66.39       41.79     15.12 o 
  12   6  18       44.75       54.21     18.49 o 
   1   7  18       25.02       24.66      5.14 o 
   2   7  18        2.28        4.37      4.10 o 
   3   7  18       27.20       29.04      6.39 o 
   4   7  18       37.34       40.06      8.02 o 
   5   7  18       11.98       17.93      5.72 o 
   6   7  18        5.87        6.80      6.30 o 
   7   7  18       39.15       36.23     11.29 o 
   8   7  18       15.21       26.18     10.30 o 
   9   7  18        2.32       -2.19      8.96 o 
  10   7  18        0.00       10.11     16.98 o 
   0   8  18      119.88      151.32     13.30 o 
   1   8  18        5.55        0.12      4.00 o 
   2   8  18        5.78        2.92      5.51 o 
   3   8  18        0.70        0.77      7.29 o 
   4   8  18       16.66        7.26      7.66 o 
   5   8  18        4.06        5.40      7.61 o 
   6   8  18        0.00       -0.93      7.94 o 
   7   8  18        2.03       -2.36      7.97 o 
   8   8  18       16.13        9.06     10.43 o 
   1   9  18       29.71       28.52      9.18 o 
   2   9  18        4.31       13.24      8.28 o 
   3   9  18       20.02       24.35      9.67 o 
   4   9  18        2.77        6.54      7.58 o 
   5   9  18       23.35       26.81      8.88 o 
   1   1  19       90.46      113.02      8.32 o 
   2   1  19       31.37       30.43      5.26 o 
   3   1  19      186.66      207.92      9.29 o 
   4   1  19       32.36       47.15      6.19 o 
   5   1  19       84.77       88.70      6.27 o 
   6   1  19        2.70        7.57      3.97 o 
   7   1  19       29.51       33.98      4.53 o 
   8   1  19       49.00       58.66      5.96 o 
   9   1  19       14.98       15.28      4.11 o 
  10   1  19       28.87       27.49      5.58 o 
  11   1  19       17.20       19.86      7.78 o 
  12   1  19       35.87       31.56      8.98 o 
  13   1  19        0.01       -0.86     11.02 o 
  14   1  19       10.88       25.60     14.04 o 
   0   2  19        0.50       12.95      6.65 o 
   1   2  19      133.47      141.45      7.39 o 
   2   2  19      153.46      173.43      7.28 o 
   3   2  19       47.59       42.36      5.08 o 
   4   2  19      153.67      173.30      7.58 o 
   5   2  19       27.97       25.12      4.67 o 
   6   2  19       89.97       99.51      6.66 o 
   7   2  19        8.64        6.45      4.02 o 
   8   2  19        4.47        9.03      4.00 o 
   9   2  19        0.07        3.01      5.32 o 
  10   2  19       15.52       19.57      7.02 o 
  11   2  19        3.39        4.32      5.83 o 
  12   2  19       52.76       54.11      8.81 o 
  13   2  19        8.04       15.48      7.04 o 
  14   2  19        2.43       19.07     13.10 o 
   1   3  19      191.88      186.13      9.18 o 
   2   3  19       10.80       13.97      4.22 o 
   3   3  19        9.17       11.73      4.34 o 
   4   3  19       10.86        6.89      4.24 o 
   5   3  19       19.76       24.49      4.73 o 
   6   3  19       66.45       61.76      4.43 o 
   7   3  19       47.42       43.39      4.83 o 
   8   3  19       16.32       14.75      6.61 o 
   9   3  19        5.20       10.04      6.10 o 
  10   3  19       26.82       15.36      6.27 o 
  11   3  19        3.31        0.68      5.77 o 
  12   3  19       17.02       20.49     10.17 o 
  13   3  19        0.58       11.63      7.67 o 
   0   4  19      588.58      620.72     32.78 o 
   1   4  19       75.55       75.14      6.61 o 
   2   4  19       58.62       38.45      5.28 o 
   3   4  19        7.46        6.48      3.59 o 
   4   4  19       33.56       39.00      4.77 o 
   5   4  19        2.33        4.06      4.08 o 
   6   4  19       18.40       24.38      6.40 o 
   7   4  19        6.96        5.32      5.65 o 
   8   4  19       62.25       66.07      8.33 o 
   9   4  19        0.45       -1.59      5.72 o 
  10   4  19       65.77       60.47      8.49 o 
  11   4  19        0.77       10.74      6.82 o 
  12   4  19        0.15        7.26      9.79 o 
   1   5  19        0.00        3.92      4.20 o 
   2   5  19       23.64       18.99      4.43 o 
   3   5  19       16.72       20.64      4.80 o 
   4   5  19        4.30        9.65      4.44 o 
   5   5  19        0.00       -0.77      5.36 o 
   6   5  19       43.94       45.15      7.95 o 
   7   5  19        0.67       -1.68      5.34 o 
   8   5  19       30.73       38.97      7.33 o 
   9   5  19       18.07       26.09      7.09 o 
  10   5  19       61.11       59.30      8.86 o 
  11   5  19       11.57        4.56      8.49 o 
  12   5  19       32.05       15.07     10.75 o 
   0   6  19        5.91        2.89      6.59 o 
   1   6  19        7.05        1.21      3.97 o 
   2   6  19      198.46      198.94     16.12 o 
   3   6  19       64.76       49.60      5.80 o 
   4   6  19        6.19        9.95      6.25 o 
   5   6  19        1.11       11.43      5.71 o 
   6   6  19        8.21        7.23      5.83 o 
   7   6  19        0.29        1.24      6.41 o 
   8   6  19       10.60       16.50      7.45 o 
   9   6  19        3.92        1.67      6.72 o 
  10   6  19       32.31       48.69     15.22 o 
   1   7  19        1.50        3.58      4.15 o 
   2   7  19        9.62       10.94      5.26 o 
   3   7  19       19.20       15.10      6.19 o 
   4   7  19        1.67        2.00      5.92 o 
   5   7  19       22.59       30.33      7.52 o 
   6   7  19       40.51       35.48     10.80 o 
   7   7  19        0.89        8.83      8.72 o 
   8   7  19        0.00        3.25      7.77 o 
   9   7  19       12.17       12.72     13.03 o 
   0   8  19       87.26       56.16      9.28 o 
   1   8  19        0.90       -2.57      5.08 o 
   2   8  19       33.45       24.88      7.04 o 
   3   8  19        0.00       -0.67      7.38 o 
   4   8  19       55.14       51.23     12.07 o 
   5   8  19        5.15        5.50      9.81 o 
   6   8  19       28.00       27.31     10.41 o 
   7   8  19        3.48        1.42      7.47 o 
   1   9  19        6.64       -1.91      8.26 o 
   2   9  19        1.32        4.49      7.26 o 
   3   9  19       18.44       24.61      9.29 o 
   0   0  20      478.33      432.80     37.91 o 
   1   0  20       51.11       66.26      8.48 o 
   2   0  20        2.86       -2.04      5.18 o 
   3   0  20      634.99      664.67     38.09 o 
   4   0  20      374.15      413.05     17.44 o 
   5   0  20       16.10        5.02      6.20 o 
   6   0  20       24.86       33.38      8.26 o 
   7   0  20      105.93       83.49     11.32 o 
   8   0  20       28.46       21.22      6.48 o 
   9   0  20       16.93       20.15      6.47 o 
  10   0  20       14.20       19.65      6.43 o 
  11   0  20       36.94       30.55     12.79 o 
  12   0  20       68.83       76.83     25.80 o 
  13   0  20       56.73       77.89     37.82 o 
   1   1  20       45.14       35.97      4.54 o 
   2   1  20      123.25      126.30      7.52 o 
   3   1  20       12.03       15.52      5.09 o 
   4   1  20        2.30        7.01      4.58 o 
   5   1  20       49.29       50.13      5.84 o 
   6   1  20       24.90       25.83      4.99 o 
   7   1  20        6.28        6.67      4.75 o 
   8   1  20        0.70        0.62      3.94 o 
   9   1  20       49.64       39.64      6.51 o 
  10   1  20        2.82        7.52      5.56 o 
  11   1  20       20.52       33.87      8.84 o 
  12   1  20        6.08       10.58      9.15 o 
  13   1  20       18.06       11.56     10.17 o 
   0   2  20       24.17       24.03      6.95 o 
   1   2  20      239.58      299.38     11.41 o 
   2   2  20        0.85       -0.47      3.92 o 
   3   2  20       34.64       34.32      4.92 o 
   4   2  20       18.82       17.52      4.45 o 
   5   2  20       40.22       39.02      4.92 o 
   6   2  20       19.13       17.76      4.46 o 
   7   2  20        1.28        3.94      3.87 o 
   8   2  20       67.92       77.95      8.34 o 
   9   2  20       41.06       40.46      8.11 o 
  10   2  20      106.39       86.85     10.43 o 
  11   2  20       56.44       50.86     11.97 o 
  12   2  20       37.20       37.92      8.14 o 
  13   2  20        3.43       -4.46      9.47 o 
   1   3  20      123.25      141.48      7.78 o 
   2   3  20        3.17        3.83      4.10 o 
   3   3  20       11.40       10.66      4.03 o 
   4   3  20        1.74        0.53      3.80 o 
   5   3  20       20.28       23.26      4.08 o 
   6   3  20       15.13       11.04      4.21 o 
   7   3  20       50.52       52.99      7.98 o 
   8   3  20        7.89       22.96      6.29 o 
   9   3  20       20.52        8.81      6.47 o 
  10   3  20       15.93       22.58      7.54 o 
  11   3  20        0.00        7.84      6.55 o 
  12   3  20        8.42        9.84      7.99 o 
   0   4  20        0.35        3.50      5.78 o 
   1   4  20        5.54        1.38      3.98 o 
   2   4  20       85.38       80.20      6.61 o 
   3   4  20       33.52       44.76      5.34 o 
   4   4  20        1.95        3.60      4.01 o 
   5   4  20       35.92       42.25      7.14 o 
   6   4  20        8.05        7.25      5.61 o 
   7   4  20        0.00        0.01      5.75 o 
   8   4  20        0.85       -0.94      7.10 o 
   9   4  20       28.12       40.48      7.80 o 
  10   4  20        6.63       14.34      6.97 o 
  11   4  20        0.04        6.11      7.02 o 
   1   5  20       11.54        6.84      5.75 o 
   2   5  20       99.62       87.65      7.51 o 
   3   5  20        3.30       -1.28      3.97 o 
   4   5  20        1.95        1.68      5.51 o 
   5   5  20       35.55       36.26      8.04 o 
   6   5  20        7.58       24.62      7.38 o 
   7   5  20        8.82        8.88      6.66 o 
   8   5  20        2.68       -6.29      7.43 o 
   9   5  20       36.75       32.96      8.86 o 
  10   5  20       17.87       12.27      7.11 o 
   0   6  20        0.18       -2.00      8.18 o 
   1   6  20        0.34        2.20      4.80 o 
   2   6  20        2.60        3.66      4.57 o 
   3   6  20        0.56       -5.89      6.80 o 
   4   6  20       62.95       44.97      7.45 o 
   5   6  20        5.20        5.17      5.93 o 
   6   6  20        3.68        7.18      7.10 o 
   7   6  20        5.14        5.11      7.57 o 
   8   6  20        0.97       -8.83      8.87 o 
   9   6  20       48.88       53.04     12.21 o 
   1   7  20        2.29        2.43      4.77 o 
   2   7  20       17.56       18.77      6.75 o 
   3   7  20        0.00        7.72      6.00 o 
   4   7  20       66.45       60.49     10.41 o 
   5   7  20        0.53        1.10      7.29 o 
   6   7  20       23.09       36.44     10.86 o 
   7   7  20       61.56       57.03     14.64 o 
   0   8  20       14.38        6.85     10.78 o 
   1   8  20        0.30        6.81      7.72 o 
   2   8  20        2.27       -7.32      7.32 o 
   3   8  20       18.57        7.98      9.12 o 
   4   8  20        0.02       -6.62      8.80 o 
   5   8  20        4.95        1.11      8.35 o 
   1   1  21        0.02        1.24      4.05 o 
   2   1  21       13.69       10.15      4.57 o 
   3   1  21       71.45       83.29      7.60 o 
   4   1  21        0.20       -3.00      4.02 o 
   5   1  21       41.88       37.72      5.26 o 
   6   1  21        2.45        6.83      4.98 o 
   7   1  21      179.48      207.75     10.19 o 
   8   1  21        3.44        4.11      4.08 o 
   9   1  21       15.43       17.64      6.89 o 
  10   1  21        5.52        4.48      5.71 o 
  11   1  21        6.62        6.53      8.75 o 
  12   1  21        8.26        5.82     11.63 o 
   0   2  21        0.00        4.96      5.38 o 
   1   2  21       29.06       21.60      4.50 o 
   2   2  21       30.06       20.63      5.43 o 
   3   2  21        3.02        1.97      4.28 o 
   4   2  21        5.01        0.93      4.37 o 
   5   2  21        4.61       -1.06      4.14 o 
   6   2  21       35.14       43.05      5.40 o 
   7   2  21       28.14       29.78      7.45 o 
   8   2  21        0.77       -6.17      6.17 o 
   9   2  21        2.48        4.70      6.31 o 
  10   2  21       14.52       18.55      6.59 o 
  11   2  21       18.83       19.95      7.01 o 
   1   3  21        0.25        5.40      4.55 o 
   2   3  21       22.00       33.72      5.97 o 
   3   3  21        0.04       -2.17      4.36 o 
   4   3  21       10.82        9.04      4.16 o 
   5   3  21        0.63        0.41      3.60 o 
   6   3  21        1.92       -3.25      6.00 o 
   7   3  21        8.52       -4.88      6.64 o 
   8   3  21       18.85       15.51      6.51 o 
   9   3  21        0.00       -4.37      6.71 o 
  10   3  21        5.04        3.27      6.39 o 
  11   3  21        5.08        7.62      6.88 o 
   0   4  21       95.98       69.36      9.31 o 
   1   4  21        1.25        2.91      4.77 o 
   2   4  21        0.90        2.90      4.10 o 
   3   4  21       68.18       81.87      7.08 o 
   4   4  21       31.00       28.22      4.83 o 
   5   4  21        4.47       10.90      5.83 o 
   6   4  21       23.89       26.60      7.81 o 
   7   4  21        1.14       20.41      6.96 o 
   8   4  21        5.16       11.55      7.12 o 
   9   4  21       45.35       60.72      9.45 o 
  10   4  21        1.11       13.38      8.04 o 
   1   5  21       15.20       11.62      4.83 o 
   2   5  21       42.36       42.15      6.35 o 
   3   5  21        0.98        2.03      5.48 o 
   4   5  21       24.64       25.35      7.59 o 
   5   5  21        0.06        7.23      6.60 o 
   6   5  21       18.51       18.56      6.65 o 
   7   5  21       20.54       23.13      8.00 o 
   8   5  21       23.49       37.29      9.98 o 
   9   5  21        0.03        3.42      8.04 o 
   0   6  21       36.22       25.25      7.00 o 
   1   6  21       31.25       40.10      7.40 o 
   2   6  21       60.04       50.54      7.30 o 
   3   6  21        1.00        7.43      6.01 o 
   4   6  21       14.81       26.55      7.05 o 
   5   6  21       27.56       45.04      8.93 o 
   6   6  21        5.22       13.93      7.49 o 
   7   6  21        0.08        6.49      8.05 o 
   8   6  21        2.67       11.77      9.43 o 
   1   7  21        4.12        7.40      5.88 o 
   2   7  21        0.35        2.43      6.09 o 
   3   7  21        9.56        7.95      7.12 o 
   4   7  21        0.94       -2.10      8.35 o 
   5   7  21       14.86        8.05      8.36 o 
   0   0  22        7.75       15.78      9.10 o 
   1   0  22       34.86       37.47      9.11 o 
   2   0  22       16.34       22.27      9.52 o 
   3   0  22       83.46      119.49     11.45 o 
   4   0  22        0.07        8.43      8.44 o 
   5   0  22        4.04       -6.55      6.55 o 
   6   0  22       23.25       10.74      6.83 o 
   7   0  22       29.96       25.95      8.27 o 
   8   0  22       37.29       30.59      7.16 o 
   9   0  22        5.13        0.52      9.83 o 
  10   0  22       30.56       19.30     16.72 o 
  11   0  22      170.73      200.76     33.68 o 
   1   1  22      176.46      173.39      8.75 o 
   2   1  22       28.71       31.60      4.99 o 
   3   1  22       10.73        6.76      4.39 o 
   4   1  22        8.26        4.95      4.75 o 
   5   1  22        2.36        6.75      5.10 o 
   6   1  22       58.78       47.43      5.97 o 
   7   1  22        1.31       -3.12      4.94 o 
   8   1  22       13.97       14.98      6.17 o 
   9   1  22       40.61       32.58      7.36 o 
  10   1  22       11.24        8.87      8.52 o 
  11   1  22       26.77       16.66     10.00 o 
   0   2  22      250.04      297.56     16.57 o 
   1   2  22        6.41       -0.30      4.26 o 
   2   2  22       30.52       37.58      5.50 o 
   3   2  22        9.56       10.72      5.44 o 
   4   2  22       46.96       38.66      5.59 o 
   5   2  22       18.13       24.29      5.32 o 
   6   2  22        0.47       -4.88      4.88 o 
   7   2  22        8.37       -2.22      5.83 o 
   8   2  22        6.52        5.93      6.43 o 
   9   2  22       12.76       24.47      7.00 o 
  10   2  22       22.33       21.17      6.96 o 
   1   3  22       64.90       64.27      6.70 o 
   2   3  22       67.02       60.99      6.12 o 
   3   3  22       10.88       12.66      4.46 o 
   4   3  22       16.92       20.34      5.04 o 
   5   3  22        0.04       -3.32      5.51 o 
   6   3  22        2.68       -1.10      6.53 o 
   7   3  22       99.80      116.04     12.97 o 
   8   3  22       24.14       16.84      6.94 o 
   9   3  22        4.16       24.13      7.58 o 
  10   3  22       24.67       26.04      7.96 o 
   0   4  22      114.28      153.29     27.24 o 
   1   4  22        9.25        7.16      4.82 o 
   2   4  22        4.40       15.22      5.28 o 
   3   4  22        8.67        5.41      4.70 o 
   4   4  22        0.13        3.94      6.13 o 
   5   4  22       22.91       29.17      7.23 o 
   6   4  22       12.86       10.86      6.36 o 
   7   4  22        8.61       17.82      9.59 o 
   8   4  22        0.76        3.08      9.55 o 
   9   4  22        0.25       11.05      6.79 o 
   1   5  22        5.79        4.53      5.06 o 
   2   5  22        9.64       12.57      5.73 o 
   3   5  22        1.80        8.89      6.32 o 
   4   5  22        6.45        0.12      5.71 o 
   5   5  22        4.50        6.14      6.55 o 
   6   5  22       27.41       36.76      9.54 o 
   7   5  22       16.54       25.49      8.05 o 
   8   5  22        8.65       13.04      8.25 o 
   0   6  22       23.30       16.67      7.08 o 
   1   6  22        0.06        6.33      5.63 o 
   2   6  22       17.94       27.34      8.14 o 
   3   6  22      127.61      110.28     11.60 o 
   4   6  22        0.57        0.25      6.51 o 
   5   6  22       82.04       61.50     10.95 o 
   6   6  22        2.86       14.88     10.00 o 
   1   7  22        3.44        0.93      6.56 o 
   2   7  22       11.05       11.06      8.01 o 
   1   1  23        1.53        9.91      4.82 o 
   2   1  23       26.20       18.38      5.35 o 
   3   1  23        7.77       12.80      5.19 o 
   4   1  23        0.14       -4.84      4.84 o 
   5   1  23       41.04       32.46      5.67 o 
   6   1  23       93.72       91.91      8.06 o 
   7   1  23       13.40       25.94      7.82 o 
   8   1  23        3.73        1.08      5.93 o 
   9   1  23       20.51       16.19      6.60 o 
   0   2  23       16.14        7.93      6.83 o 
   1   2  23        4.11        6.27      4.26 o 
   2   2  23       29.91       39.73      6.70 o 
   3   2  23        1.81        2.01      4.39 o 
   4   2  23       18.72       22.14      5.74 o 
   5   2  23        0.10        1.43      4.53 o 
   6   2  23        4.61       12.49      7.54 o 
   7   2  23       12.96       20.09      6.82 o 
   8   2  23        2.01       -1.42      5.76 o 
   9   2  23        9.98        5.69      7.40 o 
   1   3  23        6.62        9.04      4.86 o 
   2   3  23       38.86       38.45      5.76 o 
   3   3  23        5.20        1.49      4.56 o 
   4   3  23        9.71       11.35      6.03 o 
   5   3  23        4.23       -0.14      6.38 o 
   6   3  23        5.12       -3.50      6.59 o 
   7   3  23       30.56       39.71      8.41 o 
   8   3  23       90.81      132.04     12.12 o 
   0   4  23        0.29       -3.01      8.51 o 
   1   4  23       20.66       22.12      5.77 o 
   2   4  23       57.36       54.52      6.85 o 
   3   4  23        3.81        5.33      6.44 o 
   4   4  23        5.14       11.25      6.92 o 
   5   4  23        8.04       15.73      6.96 o 
   6   4  23        0.72        8.96      8.64 o 
   7   4  23        0.00       -8.64      8.64 o 
   1   5  23        0.66        1.07      4.52 o 
   2   5  23       21.28       24.64      7.93 o 
   3   5  23        1.79        6.55      6.31 o 
   4   5  23       25.37       37.96      7.78 o 
   5   5  23        0.09       11.00      7.05 o 
   0   6  23       37.14       21.56     12.60 o 
   1   6  23        0.13        5.07      6.33 o 
   2   6  23        0.23        3.75      6.33 o 
   0   0  24      185.16      204.69     21.95 o 
   1   0  24        5.42       15.61      7.74 o 
   2   0  24       60.75       71.36      9.84 o 
   3   0  24      107.50      102.40     12.04 o 
   4   0  24       71.34       67.61     10.93 o 
   5   0  24        8.40       12.18      8.37 o 
   6   0  24      122.46      136.85     14.54 o 
   7   0  24        3.31       10.04      9.21 o 
   8   0  24       44.93       42.42     15.73 o 
   1   1  24       12.22       14.58      5.65 o 
   2   1  24       15.94       13.10      5.37 o 
   3   1  24        2.43        3.44      5.01 o 
   4   1  24       22.01       20.91      6.69 o 
   5   1  24       48.32       42.10      6.79 o 
   6   1  24        0.34        2.98      5.66 o 
   7   1  24       46.82       58.02     10.67 o 
   0   2  24      260.17      298.11     18.41 o 
   1   2  24       27.19       24.15      6.22 o 
   2   2  24        2.65        1.11      4.38 o 
   3   2  24        0.24        3.24      4.58 o 
   4   2  24        8.76       11.21      6.69 o 
   5   2  24        0.94        1.85      6.54 o 
   6   2  24       14.33       20.04      7.76 o 
   7   2  24       17.92       16.33      7.61 o 
   1   3  24        3.98        7.42      5.07 o 
   2   3  24        0.71        5.62      5.34 o 
   3   3  24       84.56       86.21      8.21 o 
   4   3  24       22.10       28.32      7.53 o 
   5   3  24        1.11       10.14      7.16 o 
   6   3  24       25.82       51.41     10.63 o 
   0   4  24       14.40        9.91      7.27 o 
   1   4  24       15.60       11.55      5.64 o 
   2   4  24       14.08       20.44      7.36 o 
   3   4  24        1.27       16.80      7.66 o 
   4   4  24        1.08        5.08      6.92 o 
   5   4  24       19.81       20.84      8.26 o 
   1   5  24        0.55        1.18      5.71 o 
   1   1  25       21.80       25.33      5.99 o 
   2   1  25       34.09       34.05      6.19 o 
   3   1  25        4.38       19.44      6.06 o 
   4   1  25       22.15       17.05      5.43 o 
   5   1  25        4.93        3.23      7.16 o 
   0   2  25        2.23       16.50      7.98 o 
   1   2  25       31.98       35.46      7.36 o 
   2   2  25        1.67       -0.60      5.24 o 
   3   2  25       51.12       48.65      7.57 o 
   4   2  25       10.54       27.24      7.10 o 
   1   3  25        5.02        6.72      5.32 o 
   2   3  25       21.87       26.04      5.73 o 
   3   3  25        2.45        1.24      5.90 o 
                                                 
